# Supplementary material for: Untargeted Metabolomics of Alternaria solani-Challenged Wild Tomato Species Solanum cheesmaniae Revealed Key Metabolite Biomarkers and Insight into Altered Metabolic Pathways
Source: Metabolites. 2023 Apr 24;13(5):585. doi: 10.3390/metabo13050585 (PMC10220610; doi:10.3390/metabo13050585)
Supplement: Supplementary file 1 [file metabolites-13-00585-s001.zip]

Archive with 1 entries (1 files):
- metabolites-2252907-supplementary.csv
