# Supplementary material for: Untargeted Metabolomics of Alternaria solani-Challenged Wild Tomato Species Solanum cheesmaniae Revealed Key Metabolite Biomarkers and Insight into Altered Metabolic Pathways
Source: Metabolites. 2023 Apr 24;13(5):585. doi: 10.3390/metabo13050585 (PMC10220610; doi:10.3390/metabo13050585)
Supplement: Supplementary file 1 [file metabolites-13-00585-s001.zip › metabolites-2252907-supplementary.csv]

Table S1. Supplementary materials.
Query.Mass	Matched.Compound	Matched.Form	Mass.Diff	Retention.Time	RT.Rank
166.08629	C05332	M+HCOO[-]	0.000504357	1	1
166.086293	C05332	M+HCOO[-]	0.000501357	1	1
197.11724	C16323	M+CH3COO[-]	0.00052007	1	1
197.11719	C16323	M+CH3COO[-]	0.00057007	1	1
197.11722	C16323	M+CH3COO[-]	0.00054007	1	1
166.08631	C05332	M+HCOO[-]	0.000484357	1	1
379.24867	C04742	M+CH3COO[-]	0.00023011	1	1
379.24867	C04805	M+CH3COO[-]	0.00023011	1	1
335.22237	C05966	M-H[-]	0.000413045	1	1
335.22237	C05356	M-H[-]	0.000413045	1	1
335.22237	C04742	M-H+O[-]	0.000408423	1	1
335.22237	C04805	M-H+O[-]	0.000408423	1	1
335.22237	C02165	M-H[-]	0.000413045	1	1
181.12233	C06074	M+HCOO[-]	0.000515515	1	1
249.04544	C00647	M(S34)-H[-]	0.000708419	1	1
249.04544	C00647	M(Cl37)-H[-]	0.000691581	1	1
197.11729	C16323	M+CH3COO[-]	0.00047007	1	1
181.12224	C06074	M+HCOO[-]	0.000605515	1	1
379.24874	C04742	M+CH3COO[-]	0.00030011	1	1
379.24874	C04805	M+CH3COO[-]	0.00030011	1	1
384.22261	C19691	M+CH3COO[-]	0.001765069	1	1
249.04561	C00647	M(S34)-H[-]	0.000878419	1	1
249.04561	C00647	M(Cl37)-H[-]	0.000521581	1	1
181.12229	C06074	M+HCOO[-]	0.000555515	1	1
182.08121	C00483	M+HCOO[-]	0.000498979	1	1
217.09731	C00978	M-H[-]	0.000941235	1	1
335.22244	C05966	M-H[-]	0.000343045	1	1
335.22244	C05356	M-H[-]	0.000343045	1	1
335.22244	C04742	M-H+O[-]	0.000338423	1	1
335.22244	C04805	M-H+O[-]	0.000338423	1	1
335.22244	C02165	M-H[-]	0.000343045	1	1
183.10165	C16323	M+HCOO[-]	0.00046007	1	1
166.086296	C05332	M+HCOO[-]	0.000498357	1	1
158.08126	C18796	M+CH3COO[-]	0.000448915	1	1
335.22253	C05966	M-H[-]	0.000253045	1	1
335.22253	C05356	M-H[-]	0.000253045	1	1
335.22253	C04742	M-H+O[-]	0.000248423	1	1
335.22253	C04805	M-H+O[-]	0.000248423	1	1
335.22253	C02165	M-H[-]	0.000253045	1	1
183.10163	C16323	M+HCOO[-]	0.00048007	1	1
205.09709	C00398	M+HCOO[-]	0.000603394	1	1
166.08634	C05332	M+HCOO[-]	0.000454357	1	1
445.28806	C14155	M+Cl[-]	0.000679412	1	1
445.28806	C20738	M+Cl[-]	0.00066	1	1
445.28806	C14154	M+Cl[-]	0.000679412	1	1
195.10164	C02576	M+HCOO[-]	0.000470071	1	1
291.19534	C04785	M-H2O-H[-]	0.001193533	1	1
291.19534	C01226	M-H[-]	0.001223533	1	1
291.19534	C16324	M-H[-]	0.001223533	1	1
282.27917	C00836	M-H2O-H[-]	0.00103303	1	1
282.27909	C00836	M-H2O-H[-]	0.00111303	1	1
293.21097	C18218	M+Na-2H[-]	0.001078044	1	1
293.21097	C04717	M-H2O-H[-]	0.001213045	1	1
293.21097	C14827	M-H2O-H[-]	0.001213045	1	1
293.21097	C06427	M-H+O[-]	0.001243737	1	1
293.21097	C06426	M-H+O[-]	0.001243737	1	1
220.11803	C17229	M(S34)-H[-]	0.000206467	1	1
239.01671	C00491	M-H[-]	0.000138205	1	1
217.09727	C00978	M-H[-]	0.000981235	1	1
282.27911	C00836	M-H2O-H[-]	0.00109303	1	1
130.05002	C02659	M+HCOO[-]	0.000388851	1	1
259.01487	C02291	M+K-2H[-]	0.000804702	1	1
259.01498	C02291	M+K-2H[-]	0.000694702	1	1
215.01615	C06055	M(C13)-H[-]	0.000538276	1	1
609.27073	C18098	M-H2O-H[-]	0.001093533	1	1
178.12286	C16323	M+ACN-H[-]	0.000873603	1	1
197.11726	C16323	M+CH3COO[-]	0.00050007	1	1
249.10979	C00666	M+CH3COO[-]	0.001138054	1	1
249.10964	C00666	M+CH3COO[-]	0.000988054	1	1
197.11731	C16323	M+CH3COO[-]	0.00045007	1	1
403.21867	G00092	M+Br[-]	0.00037	1	1
215.01621	C06055	M(C13)-H[-]	0.000598276	1	1
315.19545	C06093	M-H[-]	0.001118295	1	1
315.19545	C11876	M-H2O-H[-]	0.001082981	1	1
355.14991	C01137	M(C13)-H[-]	0.001447855	1	1
163.06014	C06001	M+CH3COO[-]	0.000499122	1	1
163.06014	C05984	M+CH3COO[-]	0.000499122	1	1
133.04966	C00163	M+CH3COO[-]	0.000414436	1	1
133.04966	C00246	M+HCOO[-]	0.0004145	1	1
133.04961	C00163	M+CH3COO[-]	0.000464436	1	1
133.04961	C00246	M+HCOO[-]	0.0004645	1	1
333.09457	C05855	M+Na-2H[-]	0.001077066	1	1
215.1278	C17621	M+HCOO[-]	0.000525	1	1
219.04991	C04236	M+HCOO[-]	0.00055843	1	1
219.04991	C00322	M+CH3COO[-]	0.000558366	1	1
219.04991	C00493	M+HCOO[-]	0.00055843	1	1
445.28799	C14155	M+Cl[-]	0.000609412	1	1
445.28799	C20738	M+Cl[-]	0.00059	1	1
445.28799	C14154	M+Cl[-]	0.000609412	1	1
261.03707	C05817	M+Na-2H[-]	0.001067066	1	1
261.03707	C11434	M+HCOO[-]	0.000465	1	1
489.31415	C03313	M+K-2H[-]	0.000472154	1	1
203.04063	C02350	M+HCOO[-]	0.001005	1	1
237.08696	C00355	M+ACN-H[-]	0.001116378	1	1
237.08696	C19715	M+ACN-H[-]	0.001118533	1	1
237.08707	C00355	M+ACN-H[-]	0.001006378	1	1
237.08707	C19715	M+ACN-H[-]	0.001008533	1	1
259.04258	C00352	M(C13)-H[-]	0.000753526	1	1
271.15396	C16311	M+CH3COO[-]	0.000575	1	1
159.10164	C08492	M+CH3COO[-]	0.000470006	1	1
247.13279	C13455	M-H[-]	0.001173533	1	1
247.13288	C13455	M-H[-]	0.001083533	1	1
291.19539	C04785	M-H2O-H[-]	0.001143533	1	1
291.19539	C01226	M-H[-]	0.001173533	1	1
291.19539	C16324	M-H[-]	0.001173533	1	1
169.04726	C13482	M(C13)-H[-]	0.000742078	1	1
165.09109	C00179	M+Cl[-]	0.000343532	1	1
311.22171	C04717	M-H[-]	0.001073045	1	1
311.22171	C14827	M-H[-]	0.001073045	1	1
451.31367	C15796	M+Cl37[-]	0.00201	1	1
293.21105	C18218	M+Na-2H[-]	0.001158044	1	1
293.21105	C04717	M-H2O-H[-]	0.001133045	1	1
293.21105	C14827	M-H2O-H[-]	0.001133045	1	1
293.21105	C06427	M-H+O[-]	0.001163737	1	1
293.21105	C06426	M-H+O[-]	0.001163737	1	1
623.28616	C03428	M+Cl37[-]	0.001432958	1	1
623.28616	C18069	M+ACN-H[-]	0.001348533	1	1
275.01638	C05345	M-H+O[-]	0.000972059	1	1
275.01638	C00668	M-H+O[-]	0.000973533	1	1
275.01638	C00103	M-H+O[-]	0.000973533	1	1
275.01638	C01172	M-H+O[-]	0.000972059	1	1
275.01638	C00117	M+HCOO[-]	0.00041884	1	1
275.01638	C00199	M+HCOO[-]	0.00041884	1	1
275.01638	C00345	M-H[-]	0.000976681	1	1
275.01638	C00620	M+HCOO[-]	0.00041884	1	1
275.01638	C00231	M+HCOO[-]	0.00041884	1	1
275.01638	C00275	M-H+O[-]	0.000972059	1	1
275.01638	C00636	M-H+O[-]	0.000972059	1	1
275.01638	C01094	M-H+O[-]	0.000972059	1	1
275.01638	C01097	M-H+O[-]	0.000972059	1	1
275.01638	C00446	M-H+O[-]	0.000972059	1	1
275.01638	C15926	M-H+O[-]	0.000973533	1	1
275.01638	C00092	M-H+O[-]	0.000972059	1	1
275.01638	C00085	M-H+O[-]	0.000972059	1	1
275.01638	C03862	M-H+O[-]	0.000972059	1	1
275.01638	C03906	M+HCOO[-]	0.00041884	1	1
275.01638	C03546	M-H+O[-]	0.000972059	1	1
275.01638	C04006	M-H+O[-]	0.000972059	1	1
275.01638	C01177	M-H+O[-]	0.000972059	1	1
176.09184	C00780	M(C13)-H[-]	0.000753451	1	1
176.09184	C17249	M(S34)-H[-]	0.000226467	1	1
176.09184	C00719	M+CH3COO[-]	0.000433601	1	1
176.09184	C00183	M+CH3COO[-]	0.000433601	1	1
176.09184	C00407	M+HCOO[-]	0.000433665	1	1
176.09184	C00123	M+HCOO[-]	0.000433665	1	1
176.09178	C00780	M(C13)-H[-]	0.000693451	1	1
176.09178	C17249	M(S34)-H[-]	0.000166467	1	1
176.09178	C00719	M+CH3COO[-]	0.000493601	1	1
176.09178	C00183	M+CH3COO[-]	0.000493601	1	1
176.09178	C00407	M+HCOO[-]	0.000493665	1	1
176.09178	C00123	M+HCOO[-]	0.000493665	1	1
355.14988	C01137	M(C13)-H[-]	0.001477855	1	1
321.13068	C00449	M+HCOO[-]	0.000898618	1	1
230.99016	C00470	M+K-2H[-]	0.00073974	1	1
230.99016	C00191	M+K-2H[-]	0.00073974	1	1
230.99016	C00631	M+HCOO[-]	0.00042409	1	1
230.99016	C00197	M+HCOO[-]	0.00042409	1	1
196.09685	C00483	M+CH3COO[-]	0.000508979	1	1
241.15461	C09684	M+Cl37[-]	0.000909232	1	1
241.15461	C09629	M+Cl37[-]	0.000909227	1	1
241.15461	C16814	M+Cl37[-]	0.00091	1	1
241.15461	C19740	M+Cl37[-]	0.00091	1	1
241.15461	C19908	M+Cl37[-]	0.00091	1	1
241.15461	C20724	M+Cl37[-]	0.00091	1	1
290.19614	C15968	M-2H[2-]	0.000233533	1	1
373.12585	C00921	M+CH3COO[-]	0.000183344	1	1
214.12603	C17233	M-H2O-H[-]	0.001043533	1	1
353.13432	C11863	M+Cl37[-]	0.00096	1	1
309.22113	C11872	M+Na-2H[-]	0.001067288	1	1
309.22113	C06429	M-H2O-H[-]	0.001223801	1	1
255.12285	C08491	M+HCOO[-]	0.000389442	1	1
312.94912	C20440	M+Na-2H[-]	0.000547066	1	1
259.2056	C06427	M-H2O-H[-]	0.001103737	1	1
259.2056	C06426	M-H2O-H[-]	0.001103737	1	1
277.10458	C21015	M+HCOO[-]	0.001035	1	1
204.12311	C17253	M(S34)-H[-]	0.000196467	1	1
221.09213	C00082	M+ACN-H[-]	0.001031756	1	1
221.09213	C00780	M+HCOO[-]	0.000478016	1	1
221.09213	C19712	M+ACN-H[-]	0.001028533	1	1
266.12331	C18064	M-2H[2-]	0.000958533	1	1
367.15008	C08285	M+Br[-]	0.001720488	1	1
310.11449	C00559	M+CH3COO[-]	0.000644307	1	1
310.11444	C00559	M+CH3COO[-]	0.000694307	1	1
234.13379	C18326	M(C13)-H[-]	0.000836467	1	1
234.13379	C17233	M(S34)-H[-]	0.000316467	1	1
234.13379	C17233	M(Cl37)-H[-]	0.001083533	1	1
243.04739	C00307	M-2H[2-]	0.001001108	1	1
403.21877	G00092	M+Br[-]	0.00047	1	1
403.21857	G00092	M+Br[-]	0.00027	1	1
235.1693	C03461	M-H+O[-]	0.001048926	1	1
235.16924	C03461	M-H+O[-]	0.001108926	1	1
279.19543	C03461	M+CH3COO[-]	0.000580393	1	1
279.19534	C03461	M+CH3COO[-]	0.000670393	1	1
353.13409	C11863	M+Cl37[-]	0.00073	1	1
257.13834	C16311	M+HCOO[-]	0.000545	1	1
316.28452	C00836	M-H+O[-]	0.00119303	1	1
316.28452	C12144	M-H[-]	0.001197652	1	1
283.26309	C01530	M-H[-]	0.001163929	1	1
230.99012	C00470	M+K-2H[-]	0.00077974	1	1
230.99012	C00191	M+K-2H[-]	0.00077974	1	1
230.99012	C00631	M+HCOO[-]	0.00046409	1	1
230.99012	C00197	M+HCOO[-]	0.00046409	1	1
283.09412	C05651	M+CH3COO[-]	0.001118118	1	1
190.10739	C17251	M(S34)-H[-]	0.000126467	1	1
190.10739	C00407	M+CH3COO[-]	0.000533665	1	1
190.10739	C00123	M+CH3COO[-]	0.000533665	1	1
206.10242	C17225	M(S34)-H[-]	0.000246467	1	1
206.10229	C17225	M(S34)-H[-]	0.000116467	1	1
204.12316	C17253	M(S34)-H[-]	0.000246467	1	1
200.12822	C00729	M+CH3COO[-]	0.000435	1	1
417.27869	C20737	M+Na-2H[-]	0.001142934	1	1
417.27869	C14156	M+Na-2H[-]	0.001112934	1	1
266.12343	C18064	M-2H[2-]	0.000838533	1	1
266.12335	C18064	M-2H[2-]	0.000918533	1	1
349.18289	C11860	M(S34)-H[-]	0.000696467	1	1
349.18289	C11860	M(Cl37)-H[-]	0.000703533	1	1
349.18289	C06094	M(S34)-H[-]	0.000692461	1	1
349.18289	C06094	M(Cl37)-H[-]	0.000707539	1	1
317.21106	C05966	M-H2O-H[-]	0.001123045	1	1
317.21106	C05356	M-H2O-H[-]	0.001123045	1	1
317.21106	C00909	M-H[-]	0.001158359	1	1
317.21106	C02165	M-H2O-H[-]	0.001123045	1	1
317.21106	C11875	M-H[-]	0.001153533	1	1
317.21106	C11874	M-H+O[-]	0.001153533	1	1
317.21106	C06428	M-H+O[-]	0.001153737	1	1
204.08666	C00078	M(C13)-H[-]	0.000658829	1	1
204.08666	C04076	M+CH3COO[-]	0.000528223	1	1
204.08666	C02946	M+CH3COO[-]	0.000528223	1	1
204.08665	C00078	M(C13)-H[-]	0.000648829	1	1
204.08665	C04076	M+CH3COO[-]	0.000538223	1	1
204.08665	C02946	M+CH3COO[-]	0.000538223	1	1
204.08669	C00078	M(C13)-H[-]	0.000688829	1	1
204.08669	C04076	M+CH3COO[-]	0.000498223	1	1
204.08669	C02946	M+CH3COO[-]	0.000498223	1	1
280.26347	C02934	M-H2O-H[-]	0.001082966	1	1
280.26347	C00319	M-H2O-H[-]	0.001082966	1	1
184.09696	C00783	M+HCOO[-]	0.000395	1	1
180.10186	C05332	M+CH3COO[-]	0.000584357	1	1
325.2374	C01595	M+HCOO[-]	0.000475268	1	1
180.10191	C05332	M+CH3COO[-]	0.000534357	1	1
195.10161	C02576	M+HCOO[-]	0.000500071	1	1
256.08155	C00355	M+CH3COO[-]	0.000552845	1	1
256.08155	C19715	M+CH3COO[-]	0.000555	1	1
207.06072	C03719	M+ACN-H[-]	0.000961467	1	1
267.19537	C06081	M+HCOO[-]	0.000640454	1	1
267.19537	C01126	M+HCOO[-]	0.000645	1	1
267.19556	C06081	M+HCOO[-]	0.000450454	1	1
267.19556	C01126	M+HCOO[-]	0.000455	1	1
335.22169	C19620	M+Na-2H[-]	0.001232934	1	1
335.22169	C05966	M-H[-]	0.001093045	1	1
335.22169	C05356	M-H[-]	0.001093045	1	1
335.22169	C04742	M-H+O[-]	0.001088423	1	1
335.22169	C04805	M-H+O[-]	0.001088423	1	1
335.22169	C02165	M-H[-]	0.001093045	1	1
306.19101	C19691	M-H2O-H[-]	0.001336536	1	1
511.32758	C19874	M-H+O[-]	5.35E-05	1	1
527.27304	C15793	M+Br[-]	0.000520024	1	1
527.27304	C15791	M+Br[-]	0.00052	1	1
191.03211	C05576	M+Na-2H[-]	0.000545874	1	1
191.032119	C05576	M+Na-2H[-]	0.000536874	1	1
146.08115	C00555	M+CH3COO[-]	0.000555	1	1
146.08115	C12455	M+HCOO[-]	0.000558979	1	1
174.07605	C02693	M(C13)-H[-]	0.000613515	1	1
174.07605	C02937	M(C13)-H[-]	0.000616467	1	1
174.07605	C00408	M+HCOO[-]	0.000573601	1	1
174.07605	C05936	M+HCOO[-]	0.000573601	1	1
174.07605	C00148	M+CH3COO[-]	0.000573537	1	1
174.07617	C02693	M(C13)-H[-]	0.000733515	1	1
174.07617	C02937	M(C13)-H[-]	0.000736467	1	1
174.07617	C00408	M+HCOO[-]	0.000453601	1	1
174.07617	C05936	M+HCOO[-]	0.000453601	1	1
174.07617	C00148	M+CH3COO[-]	0.000453537	1	1
291.01959	C17237	M+K-2H[-]	0.001167066	1	1
119.03421	C00033	M+CH3COO[-]	0.000214372	1	1
119.03421	C00163	M+HCOO[-]	0.000214436	1	1
119.03421	C00266	M+CH3COO[-]	0.000214372	1	1
324.20169	C19691	M-H[-]	0.001416536	1	1
365.26855	C03242	M+CH3COO[-]	0.000625332	1	1
365.26862	C03242	M+CH3COO[-]	0.000555332	1	1
353.13428	C11863	M+Cl37[-]	0.00092	1	1
298.27393	C02934	M-H[-]	0.001222966	1	1
298.27393	C00319	M-H[-]	0.001222966	1	1
298.27393	C12144	M-H2O-H[-]	0.001187652	1	1
188.0919	C06007	M+ACN-H[-]	0.000927405	1	1
188.0919	C00408	M+CH3COO[-]	0.000373601	1	1
188.0919	C05936	M+CH3COO[-]	0.000373601	1	1
188.0919	C00522	M+ACN-H[-]	0.000928533	1	1
188.0919	C00418	M+ACN-H[-]	0.000927405	1	1
238.09218	C16565	M+Br[-]	0.000332313	1	1
238.09218	C00329	M+CH3COO[-]	0.000487531	1	1
351.25305	C03242	M+HCOO[-]	0.000475332	1	1
180.10207	C05332	M+CH3COO[-]	0.000374357	1	1
239.12778	C11512	M-H+O[-]	0.001098039	1	1
167.0704	C00179	M+K-2H[-]	0.000306466	1	1
167.0704	C06459	M-H[-]	0.000733533	1	1
273.18491	C01226	M-H2O-H[-]	0.001053533	1	1
273.18491	C16324	M-H2O-H[-]	0.001053533	1	1
337.23709	C06427	M+CH3COO[-]	0.000785204	1	1
337.23709	C06426	M+CH3COO[-]	0.000785204	1	1
333.09464	C05855	M+Na-2H[-]	0.001007066	1	1
364.32077	G00092	M+ACN-H[-]	0.001501467	1	1
343.13649	C18325	M+Cl37[-]	0.00139941	1	1
203.05502	C00331	M(C13)-H[-]	0.000653308	1	1
203.05502	C02631	M+HCOO[-]	0.000533808	1	1
184.09687	C00783	M+HCOO[-]	0.000485	1	1
312.25311	C18218	M+ACN-H[-]	0.001303423	1	1
339.25308	C01595	M+CH3COO[-]	0.000445268	1	1
315.16096	C11863	M-H[-]	0.000776467	1	1
182.00928	C03722	M-H+O[-]	0.000211186	1	1
599.4093	C13431	M-H[-]	0.001283533	1	1
599.4093	C08614	M-H[-]	0.001283813	1	1
599.4093	C08579	M-H+O[-]	0.001283533	1	1
295.10233	C00844	M(C13)-H[-]	0.000619186	1	1
400.17783	C10646	M+ACN-H[-]	0.001271467	1	1
400.17783	C20454	M+ACN-H[-]	0.001261467	1	1
427.39355	C05109	M-H[-]	0.000989819	1	1
200.09184	C00864	M-H2O-H[-]	0.000956192	1	1
335.12381	C00844	M+ACN-H[-]	0.001045814	1	1
263.13907	C10497	M-H[-]	0.001046049	1	1
280.26344	C02934	M-H2O-H[-]	0.001112966	1	1
280.26344	C00319	M-H2O-H[-]	0.001112966	1	1
269.13812	C08491	M+CH3COO[-]	0.000769442	1	1
269.13812	C11512	M+HCOO[-]	0.000769506	1	1
349.25257	C06425	M+K-2H[-]	0.00149241	1	1
163.02711	C21028	M+Cl[-]	0.00039	1	1
163.02711	C05715	M+Cl[-]	0.00037	1	1
254.98688	C02504	M+Br[-]	0.000106506	1	1
254.98688	C04411	M+Br[-]	0.000106506	1	1
254.98691	C02504	M+Br[-]	0.000136506	1	1
254.98691	C04411	M+Br[-]	0.000136506	1	1
291.17367	C08362	M+K-2H[-]	0.00084273	1	1
429.10866	C11860	M+Br81[-]	0.00131	1	1
429.10866	C06094	M+Br81[-]	0.001314006	1	1
257.09942	C00670	M(C13)-H[-]	0.000472578	1	1
128.02737	C00423	M-H2O-H[-]	9.65E-05	1	1
623.28627	C03428	M+Cl37[-]	0.001542958	1	1
623.28627	C18069	M+ACN-H[-]	0.001238533	1	1
339.15508	C20693	M+Cl37[-]	0.00098	1	1
339.15515	C20693	M+Cl37[-]	0.00105	1	1
339.155	C20693	M+Cl37[-]	0.0009	1	1
244.09288	C06114	M+HCOO[-]	0.000456297	1	1
244.0928	C06114	M+HCOO[-]	0.000536297	1	1
160.09686	C00398	M(C13)-H[-]	0.000688073	1	1
160.09686	C12455	M+CH3COO[-]	0.000498979	1	1
343.13638	C18325	M+Cl37[-]	0.00128941	1	1
343.136387	C18325	M+Cl37[-]	0.00129641	1	1
132.04784	C01165	M(Cl37)-H[-]	0.000326692	1	1
132.04784	C01157	M(Cl37)-H[-]	0.000326692	1	1
132.04784	C00430	M(Cl37)-H[-]	0.000326692	1	1
132.04784	C03741	M(Cl37)-H[-]	0.000323533	1	1
146.03781	C00423	M-H[-]	6.35E-05	1	1
403.21872	G00092	M+Br[-]	0.00042	1	1
153.0578	C00379	M(Cl37)-H[-]	0.000597027	1	1
295.10229	C00844	M(C13)-H[-]	0.000579186	1	1
231.1227	C16322	M+CH3COO[-]	0.000539375	1	1
295.10221	C00844	M(C13)-H[-]	0.000499186	1	1
331.13635	C11854	M(S34)-H[-]	0.001106467	1	1
331.13635	C11854	M(Cl37)-H[-]	0.000293533	1	1
331.136356	C11854	M(S34)-H[-]	0.001112467	1	1
331.136356	C11854	M(Cl37)-H[-]	0.000287533	1	1
277.21609	C00249	M+Na-2H[-]	0.001112666	1	1
277.21609	C06427	M-H[-]	0.001213737	1	1
277.21609	C20700	M+CH3COO[-]	0.000655	1	1
277.21609	C06426	M-H[-]	0.001213737	1	1
419.07972	C00448	M+K-2H[-]	0.000445696	1	1
290.19617	C15968	M-2H[2-]	0.000203533	1	1
152.03853	C00242	M(S34)-H[-]	0.00059666	1	1
174.01674	C00333	M-H2O-H[-]	0.000763533	1	1
174.01674	C00072	M-H[-]	0.000793533	1	1
174.01674	C00632	M+Na-2H[-]	0.000600161	1	1
174.01686	C00333	M-H2O-H[-]	0.000643533	1	1
174.01686	C00072	M-H[-]	0.000673533	1	1
174.01686	C00632	M+Na-2H[-]	0.000480161	1	1
599.40892	C13431	M-H[-]	0.001663533	1	1
599.40892	C08614	M-H[-]	0.001663813	1	1
599.40892	C08579	M-H+O[-]	0.001663533	1	1
161.04462	C00164	M+CH3COO[-]	0.000369058	1	1
161.04462	C00232	M+CH3COO[-]	0.000369058	1	1
161.04462	C00109	M+CH3COO[-]	0.000369058	1	1
161.04462	C00141	M+HCOO[-]	0.000369122	1	1
161.04462	C06002	M+CH3COO[-]	0.000369058	1	1
161.04462	C00349	M+CH3COO[-]	0.000369058	1	1
161.04424	C00164	M+CH3COO[-]	0.000749058	1	1
161.04424	C00232	M+CH3COO[-]	0.000749058	1	1
161.04424	C00109	M+CH3COO[-]	0.000749058	1	1
161.04424	C00141	M+HCOO[-]	0.000749122	1	1
161.04424	C06002	M+CH3COO[-]	0.000749058	1	1
161.04424	C00349	M+CH3COO[-]	0.000749058	1	1
273.18489	C01226	M-H2O-H[-]	0.001073533	1	1
273.18489	C16324	M-H2O-H[-]	0.001073533	1	1
256.08157	C00355	M+CH3COO[-]	0.000532845	1	1
256.08157	C19715	M+CH3COO[-]	0.000535	1	1
333.15182	C02035	M(S34)-H[-]	0.000926467	1	1
333.15182	C02035	M(Cl37)-H[-]	0.000473533	1	1
333.15182	C11865	M(S34)-H[-]	0.000922589	1	1
333.15182	C11865	M(Cl37)-H[-]	0.000477411	1	1
333.15182	C11864	M(S34)-H[-]	0.000926467	1	1
333.15182	C11864	M(Cl37)-H[-]	0.000473533	1	1
263.23694	C00712	M-H2O-H[-]	0.001063865	1	1
221.09209	C00082	M+ACN-H[-]	0.001071756	1	1
221.09209	C00780	M+HCOO[-]	0.000518016	1	1
221.09209	C19712	M+ACN-H[-]	0.001068533	1	1
180.10197	C05332	M+CH3COO[-]	0.000474357	1	1
273.1849	C01226	M-H2O-H[-]	0.001063533	1	1
273.1849	C16324	M-H2O-H[-]	0.001063533	1	1
144.06555	C02659	M+CH3COO[-]	0.000508851	1	1
144.06555	C18796	M+HCOO[-]	0.000508915	1	1
144.0656	C02659	M+CH3COO[-]	0.000458851	1	1
144.0656	C18796	M+HCOO[-]	0.000458915	1	1
198.11256	C00783	M+CH3COO[-]	0.000445	1	1
409.38297	C00751	M-H[-]	0.001005133	1	1
409.38297	C05109	M-H2O-H[-]	0.000969819	1	1
276.10776	C08334	M-H+O[-]	0.001110878	1	1
219.17441	C03461	M-H[-]	0.001028926	1	1
219.17441	C09684	M-H+O[-]	0.001024301	1	1
219.17441	C09629	M-H+O[-]	0.001024306	1	1
219.17441	C16814	M-H+O[-]	0.001023533	1	1
219.17441	C19740	M-H+O[-]	0.001023533	1	1
219.17441	C19908	M-H+O[-]	0.001023533	1	1
219.17441	C20724	M-H+O[-]	0.001023533	1	1
393.2787	C19623	M+K-2H[-]	0.001402934	1	1
557.41335	C08586	M+Na-2H[-]	0.000401142	1	1
557.41335	C05433	M+Na-2H[-]	0.000401131	1	1
557.41335	C02094	M+Na-2H[-]	0.000401142	1	1
557.41335	C05435	M+Na-2H[-]	0.000401131	1	1
557.41335	C05432	M+Na-2H[-]	0.000402934	1	1
557.41335	C15858	M+Na-2H[-]	0.000401142	1	1
557.41335	C20484	M+Na-2H[-]	0.000401131	1	1
557.41335	C16276	M+Na-2H[-]	0.000402934	1	1
324.19577	C16321	M-H+O[-]	0.001006467	1	1
443.2977	C00828	M-H[-]	0.002145939	1	1
257.13818	C16311	M+HCOO[-]	0.000705	1	1
435.28922	C20692	M+CH3COO[-]	0.000675	1	1
243.04758	C00307	M-2H[2-]	0.001191108	1	1
381.0791	C05399	M+K-2H[-]	0.001008676	1	1
145.01657	C05130	M+Cl[-]	0.000342824	1	1
168.05444	C00436	M+K-2H[-]	0.000330881	1	1
337.20084	C01226	M+HCOO[-]	0.000645	1	1
337.20084	C16324	M+HCOO[-]	0.000645	1	1
365.23184	C04742	M+HCOO[-]	0.00094989	1	1
365.23184	C04805	M+HCOO[-]	0.00094989	1	1
290.19622	C15968	M-2H[2-]	0.000153533	1	1
150.05527	C00314	M-H2O-H[-]	0.000746756	1	1
231.15906	C01571	M+CH3COO[-]	0.000564884	1	1
303.23167	C00712	M+Na-2H[-]	0.001042602	1	1
303.23167	C00219	M-H[-]	0.001283801	1	1
303.23167	C11872	M-H+O[-]	0.001279179	1	1
141.01587	C00346	M(C13)-H[-]	0.000652206	1	1
435.28918	C20692	M+CH3COO[-]	0.000715	1	1
435.289229	C20692	M+CH3COO[-]	0.000666	1	1
229.12229	C13455	M-H2O-H[-]	0.001073533	1	1
274.20108	C08592	M-2H[2-]	0.000378533	1	1
274.20136	C08592	M-2H[2-]	9.85E-05	1	1
306.19107	C19691	M-H2O-H[-]	0.001396536	1	1
333.27875	C06425	M+Na-2H[-]	0.00117241	1	1
491.37403	C15800	M+CH3COO[-]	0.000385	1	1
491.37403	C15790	M+CH3COO[-]	0.000385	1	1
491.37403	C16252	M+CH3COO[-]	0.000385	1	1
258.11588	C17228	M+ACN-H[-]	0.001058533	1	1
625.26542	C18022	M-H[-]	0.001353533	1	1
229.11831	C01909	M-H+O[-]	0.001065985	1	1
167.05553	C00379	M-H+O[-]	0.000577027	1	1
217.05577	C05638	M+Cl37[-]	7.64E-06	1	1
239.0681	C05651	M-H+O[-]	0.000759585	1	1
365.10542	C05399	M+Na-2H[-]	0.001188676	1	1
365.10542	C00021	M-H2O-H[-]	0.001707997	1	1
217.14357	C01571	M+HCOO[-]	0.000404884	1	1
315.15945	C11863	M-H[-]	0.000733533	1	1
369.13107	C00859	M+Na-2H[-]	0.000967066	1	1
369.13107	C11868	M+Na-2H[-]	0.000967066	1	1
369.13107	C06096	M+Na-2H[-]	0.000967066	1	1
427.13642	C01674	M(S34)-H[-]	0.000677839	1	1
427.13642	C01674	M(Cl37)-H[-]	0.002077839	1	1
237.086966	C00355	M+ACN-H[-]	0.001110378	1	1
237.086966	C19715	M+ACN-H[-]	0.001112533	1	1
359.11051	C00921	M+HCOO[-]	0.000126656	1	1
583.41468	C08579	M-H[-]	0.000993533	1	1
583.41468	C06098	M-H+O[-]	0.000984569	1	1
583.41468	C08601	M-H+O[-]	0.000984569	1	1
274.15478	C18326	M+ACN-H[-]	0.001318533	1	1
291.01961	C17237	M+K-2H[-]	0.001147066	1	1
363.11338	C00448	M-H2O-H[-]	0.000229229	1	1
324.09558	C01762	M+ACN-H[-]	0.000627331	1	1
324.09558	C21016	M+Cl[-]	0.00072	1	1
160.09684	C00398	M(C13)-H[-]	0.000668073	1	1
160.09684	C12455	M+CH3COO[-]	0.000518979	1	1
319.2269	C19616	M+Na-2H[-]	0.001362934	1	1
319.2269	C19418	M+Na-2H[-]	0.00135798	1	1
319.2269	C04742	M-H[-]	0.000968423	1	1
319.2269	C04805	M-H[-]	0.000968423	1	1
319.2269	C00219	M-H+O[-]	0.000963801	1	1
259.0214	C05345	M-H[-]	0.001042059	1	1
259.0214	C00668	M-H[-]	0.001043533	1	1
259.0214	C00103	M-H[-]	0.001043533	1	1
259.0214	C01172	M-H[-]	0.001042059	1	1
259.0214	C00673	M+HCOO[-]	0.000484218	1	1
259.0214	C00279	M+CH3COO[-]	0.000484154	1	1
259.0214	C00275	M-H[-]	0.001042059	1	1
259.0214	C00636	M-H[-]	0.001042059	1	1
259.0214	C01094	M-H[-]	0.001042059	1	1
259.0214	C02985	M-H+O[-]	0.001037437	1	1
259.0214	C01097	M-H[-]	0.001042059	1	1
259.0214	C00446	M-H[-]	0.001042059	1	1
259.0214	C15926	M-H[-]	0.001043533	1	1
259.0214	C00092	M-H[-]	0.001042059	1	1
259.0214	C00085	M-H[-]	0.001042059	1	1
259.0214	C03862	M-H[-]	0.001042059	1	1
259.0214	C03546	M-H[-]	0.001042059	1	1
259.0214	C04006	M-H[-]	0.001042059	1	1
259.0214	C01177	M-H[-]	0.001042059	1	1
259.0214	C11437	M+HCOO[-]	0.000484218	1	1
259.0214	C17214	M+Cl37[-]	0.00069	1	1
259.0214	C17215	M+Cl37[-]	0.00069	1	1
363.25259	C00219	M+CH3COO[-]	0.000935268	1	1
491.20978	C05427	M+Cl[-]	0.0003	1	1
136.02438	C00155	M(S34)-H[-]	0.000456467	1	1
347.131	C11869	M(S34)-H[-]	0.000836467	1	1
347.131	C11869	M(Cl37)-H[-]	0.000563533	1	1
347.131	C00933	M+Cl37[-]	0.000347883	1	1
147.02879	C00022	M+CH3COO[-]	0.000548994	1	1
147.02879	C00164	M+HCOO[-]	0.000549058	1	1
147.02879	C04051	M+Na-2H[-]	0.0001179	1	1
147.02879	C00232	M+HCOO[-]	0.000549058	1	1
147.02879	C00109	M+HCOO[-]	0.000549058	1	1
147.02879	C06002	M+HCOO[-]	0.000549058	1	1
147.02879	C00349	M+HCOO[-]	0.000549058	1	1
147.02879	C00222	M+CH3COO[-]	0.000548994	1	1
384.11901	C00021	M(C13)-H[-]	0.001297997	1	1
280.26343	C02934	M-H2O-H[-]	0.001122966	1	1
280.26343	C00319	M-H2O-H[-]	0.001122966	1	1
280.26345	C02934	M-H2O-H[-]	0.001102966	1	1
280.26345	C00319	M-H2O-H[-]	0.001102966	1	1
276.15543	C04498	M(C13)-H[-]	0.000680563	1	1
269.13852	C08491	M+CH3COO[-]	0.000369442	1	1
269.13852	C11512	M+HCOO[-]	0.000369506	1	1
217.15875	C13309	M-2H[2-]	0.001038859	1	1
140.05008	C00637	M-H2O-H[-]	0.000457448	1	1
143.08152	G10618	M-H2O-H[-]	0.000603533	1	1
143.08152	G10617	M-H2O-H[-]	0.000603533	1	1
182.009282	C03722	M-H+O[-]	0.000209186	1	1
435.28934	C20692	M+CH3COO[-]	0.000555	1	1
435.28943	C20692	M+CH3COO[-]	0.000465	1	1
188.05535	C04281	M+CH3COO[-]	0.000538095	1	1
188.05535	C01879	M+CH3COO[-]	0.000538095	1	1
335.1463	C00449	M+CH3COO[-]	0.000868618	1	1
381.22653	C05966	M+HCOO[-]	0.001174512	1	1
381.22653	C05356	M+HCOO[-]	0.001174512	1	1
381.22653	C02165	M+HCOO[-]	0.001174512	1	1
180.10198	C05332	M+CH3COO[-]	0.000464357	1	1
351.0769	C00921	M+Cl37[-]	0.001738344	1	1
180.10194	C05332	M+CH3COO[-]	0.000504357	1	1
198.11261	C00783	M+CH3COO[-]	0.000395	1	1
205.07078	C17224	M(S34)-H[-]	0.000236467	1	1
205.07078	C06006	M+CH3COO[-]	0.000423808	1	1
265.25266	C01530	M-H2O-H[-]	0.000993929	1	1
265.25253	C01530	M-H2O-H[-]	0.001123929	1	1
267.0976	C00826	M+ACN-H[-]	0.001038533	1	1
257.13824	C16311	M+HCOO[-]	0.000645	1	1
489.1296	C08604	M+ACN-H[-]	0.001944953	1	1
269.10147	C02325	M+CH3COO[-]	0.001033936	1	1
269.10165	C02325	M+CH3COO[-]	0.000853936	1	1
295.11536	C04874	M+ACN-H[-]	0.000662462	1	1
459.30338	C14153	M+Cl[-]	0.000349348	1	1
205.11836	C00047	M+CH3COO[-]	0.000462702	1	1
264.10774	C00864	M+HCOO[-]	0.000577659	1	1
156.06554	C02938	M(C13)-H[-]	0.000668201	1	1
156.06555	C02938	M(C13)-H[-]	0.000678201	1	1
254.99414	C01267	M+Cl[-]	0.00033208	1	1
129.05473	C07330	M+HCOO[-]	0.000425	1	1
151.06021	C00116	M+CH3COO[-]	0.000429122	1	1
491.20984	C05427	M+Cl[-]	0.00036	1	1
271.09418	C00931	M+HCOO[-]	0.001178054	1	1
217.10711	C16322	M+HCOO[-]	0.000479375	1	1
470.37009	C22116	M(C13)-H[-]	0.002033533	1	1
403.21879	G00092	M+Br[-]	0.00049	1	1
584.41626	C08579	M(C13)-H[-]	0.002813533	1	1
584.41626	G13128	M+Br81[-]	4.00E-05	1	1
315.16089	C11863	M-H[-]	0.000706467	1	1
245.09555	C08491	M+Cl[-]	0.001055558	1	1
328.24831	C08285	M+ACN-H[-]	0.001018045	1	1
593.27574	C18064	M+CH3COO[-]	0.000645	1	1
168.05438	C00436	M+K-2H[-]	0.000270881	1	1
217.14348	C01571	M+HCOO[-]	0.000494884	1	1
221.09216	C00082	M+ACN-H[-]	0.001001756	1	1
221.09216	C00780	M+HCOO[-]	0.000448016	1	1
221.09216	C19712	M+ACN-H[-]	0.000998533	1	1
145.04723	C14463	M(C13)-H[-]	0.000476467	1	1
145.04723	C00966	M(C13)-H[-]	0.000476467	1	1
198.07627	C02631	M+ACN-H[-]	0.000907341	1	1
198.07627	C03758	M+HCOO[-]	0.000353601	1	1
259.19051	C02679	M+CH3COO[-]	0.000415012	1	1
259.19051	C04780	M+HCOO[-]	0.000415076	1	1
169.04721	C13482	M(C13)-H[-]	0.000692078	1	1
258.07675	C02029	M+K-2H[-]	0.000842807	1	1
449.09042	C01750	M(S34)-H[-]	0.001334985	1	1
449.09042	C01750	M(Cl37)-H[-]	6.50E-05	1	1
449.09042	C12249	M(S34)-H[-]	0.001334985	1	1
449.09042	C12249	M(Cl37)-H[-]	6.50E-05	1	1
198.07622	C02631	M+ACN-H[-]	0.000957341	1	1
198.07622	C03758	M+HCOO[-]	0.000403601	1	1
156.04478	C05634	M-H2O-H[-]	0.00067207	1	1
156.04478	C00954	M-H2O-H[-]	0.00067207	1	1
235.0941	C00666	M+HCOO[-]	0.001098054	1	1
235.0941	C01300	M+ACN-H[-]	0.000788533	1	1
359.13143	C05366	M(S34)-H[-]	0.001266467	1	1
359.13143	C05366	M(Cl37)-H[-]	0.000133533	1	1
359.13143	C20455	M(S34)-H[-]	0.001306467	1	1
359.13143	C20455	M(Cl37)-H[-]	9.35E-05	1	1
263.139079	C10497	M-H[-]	0.001037049	1	1
249.10974	C00666	M+CH3COO[-]	0.001088054	1	1
257.09943	C00670	M(C13)-H[-]	0.000482578	1	1
257.09958	C00670	M(C13)-H[-]	0.000632578	1	1
290.196143	C15968	M-2H[2-]	0.000230533	1	1
290.19598	C15968	M-2H[2-]	0.000393533	1	1
140.04988	C00637	M-H2O-H[-]	0.000657448	1	1
306.191078	C19691	M-H2O-H[-]	0.001404536	1	1
266.12494	C18064	M-2H[2-]	0.000671467	1	1
266.12494	C02029	M+HCOO[-]	0.000365127	1	1
229.11846	C01909	M-H+O[-]	0.000915985	1	1
163.06018	C06001	M+CH3COO[-]	0.000459122	1	1
163.06018	C05984	M+CH3COO[-]	0.000459122	1	1
353.03904	C00365	M+HCOO[-]	0.000443086	1	1
555.35345	C19874	M+CH3COO[-]	0.000155	1	1
218.1023	C00978	M(C13)-H[-]	0.000648765	1	1
401.15222	C04742	M+Br81[-]	0.00077511	1	1
401.15222	C04805	M+Br81[-]	0.00077511	1	1
157.07617	C11863	M-2H[2-]	0.000283533	1	1
363.25284	C00219	M+CH3COO[-]	0.000685268	1	1
241.08371	C00214	M-H[-]	0.000714899	1	1
241.08371	C00931	M-H+O[-]	0.000719521	1	1
274.20127	C08592	M-2H[2-]	0.000188533	1	1
217.1068	C16322	M+HCOO[-]	0.000789375	1	1
141.03117	C01762	M-2H[2-]	0.000604399	1	1
141.03117	C00178	M-H+O[-]	0.000609021	1	1
141.03117	C02835	M-H+O[-]	0.000609021	1	1
599.40912	C13431	M-H[-]	0.001463533	1	1
599.40912	C08614	M-H[-]	0.001463813	1	1
599.40912	C08579	M-H+O[-]	0.001463533	1	1
198.11263	C00783	M+CH3COO[-]	0.000375	1	1
131.04485	C17226	M-2H[2-]	0.000556467	1	1
131.04485	C17227	M-2H[2-]	0.000556467	1	1
276.15542	C04498	M(C13)-H[-]	0.000670563	1	1
276.15555	C04498	M(C13)-H[-]	0.000800563	1	1
539.23096	C05859	M+Na-2H[-]	1.71E-05	1	1
539.23108	C05859	M+Na-2H[-]	0.000102934	1	1
539.23091	C05859	M+Na-2H[-]	6.71E-05	1	1
324.20172	C19691	M-H[-]	0.001446536	1	1
177.0546	C00903	M+HCOO[-]	0.000559878	1	1
347.1312	C11869	M(S34)-H[-]	0.001036467	1	1
347.1312	C11869	M(Cl37)-H[-]	0.000363533	1	1
347.1312	C00933	M+Cl37[-]	0.000147883	1	1
227.1027	C00534	M+CH3COO[-]	0.000472638	1	1
363.12606	C11870	M(S34)-H[-]	0.000986467	1	1
363.12606	C11870	M(Cl37)-H[-]	0.000413533	1	1
363.12601	C11870	M(S34)-H[-]	0.000936467	1	1
363.12601	C11870	M(Cl37)-H[-]	0.000463533	1	1
232.11797	C01598	M(C13)-H[-]	0.000668701	1	1
195.11293	C01909	M-H2O-H[-]	0.000935985	1	1
195.06868	C00398	M+Cl[-]	0.000268394	1	1
359.11003	C00921	M+HCOO[-]	0.000353344	1	1
283.09434	C05651	M+CH3COO[-]	0.001338118	1	1
160.09677	C00398	M(C13)-H[-]	0.000598073	1	1
160.09677	C12455	M+CH3COO[-]	0.000588979	1	1
227.10399	C00534	M+CH3COO[-]	0.000817362	1	1
160.06047	C01234	M+CH3COO[-]	0.000503473	1	1
160.06047	C00148	M+HCOO[-]	0.000503537	1	1
233.09193	C02693	M+CH3COO[-]	0.000677952	1	1
233.09193	C02937	M+CH3COO[-]	0.000675	1	1
169.06224	C00680	M-H2O-H[-]	0.000683533	1	1
169.06224	C04281	M+ACN-H[-]	0.000378372	1	1
169.06224	C01879	M+ACN-H[-]	0.000378372	1	1
425.32587	C14153	M(Cl37)-H[-]	0.001815815	1	1
259.07559	C00120	M-H+O[-]	0.000206611	1	1
258.07671	C02029	M+K-2H[-]	0.000802807	1	1
259.07568	C00120	M-H+O[-]	0.000116611	1	1
275.07374	C12128	M(S34)-H[-]	0.001092909	1	1
275.07374	C12128	M(Cl37)-H[-]	0.000307091	1	1
275.07374	C16415	M(S34)-H[-]	0.001096467	1	1
275.07374	C16415	M(Cl37)-H[-]	0.000303533	1	1
275.07374	C12124	M(S34)-H[-]	0.001096467	1	1
275.07374	C12124	M(Cl37)-H[-]	0.000303533	1	1
275.07374	C00774	M(S34)-H[-]	0.001092909	1	1
275.07374	C00774	M(Cl37)-H[-]	0.000307091	1	1
275.07374	C05401	M+Na-2H[-]	0.001174618	1	1
681.29394	C03263	M+Na-2H[-]	0.00327853	1	1
681.29394	C05768	M+Na-2H[-]	0.00327853	1	1
339.32526	C08281	M-H[-]	0.001594185	1	1
599.40957	C13431	M-H[-]	0.001013533	1	1
599.40957	C08614	M-H[-]	0.001013813	1	1
599.40957	C08579	M-H+O[-]	0.001013533	1	1
591.25991	C18021	M-H[-]	0.001383533	1	1
531.28552	C03313	M+Br[-]	0.00178922	1	1
531.28552	C15802	M+Br81[-]	0.001690088	1	1
232.11792	C01598	M(C13)-H[-]	0.000618701	1	1
232.1179	C01598	M(C13)-H[-]	0.000598701	1	1
339.19305	C00909	M+Na-2H[-]	0.001191892	1	1
339.19305	C11875	M+Na-2H[-]	0.001187066	1	1
339.19321	C00909	M+Na-2H[-]	0.001031892	1	1
339.19321	C11875	M+Na-2H[-]	0.001027066	1	1
395.24283	C05966	M+CH3COO[-]	0.000524512	1	1
395.24283	C05356	M+CH3COO[-]	0.000524512	1	1
395.24283	C02165	M+CH3COO[-]	0.000524512	1	1
395.24265	C05966	M+CH3COO[-]	0.000704512	1	1
395.24265	C05356	M+CH3COO[-]	0.000704512	1	1
395.24265	C02165	M+CH3COO[-]	0.000704512	1	1
170.05451	C05576	M(C13)-H[-]	0.000477659	1	1
467.22519	C01246	M(Cl37)-H[-]	0.002097109	1	1
295.10214	C00844	M(C13)-H[-]	0.000429186	1	1
235.09404	C00666	M+HCOO[-]	0.001038054	1	1
235.09404	C01300	M+ACN-H[-]	0.000848533	1	1
437.17768	C21746	M+ACN-H[-]	0.000888533	1	1
223.05998	C00811	M+CH3COO[-]	0.000659122	1	1
223.05998	C00166	M+CH3COO[-]	0.000659122	1	1
223.05998	C02666	M+HCOO[-]	0.000659186	1	1
223.05998	C10945	M+CH3COO[-]	0.000659118	1	1
223.05998	C05838	M+CH3COO[-]	0.000659122	1	1
169.07542	C00671	M+ACN-H[-]	0.000431467	1	1
169.07539	C00671	M+ACN-H[-]	0.000401467	1	1
317.15659	C11863	M(S34)-H[-]	0.000606467	1	1
317.15659	C11863	M(Cl37)-H[-]	0.000793533	1	1
317.15689	C11863	M(S34)-H[-]	0.000906467	1	1
317.15689	C11863	M(Cl37)-H[-]	0.000493533	1	1
273.18666	C01226	M-H2O-H[-]	0.000696467	1	1
273.18666	C16324	M-H2O-H[-]	0.000696467	1	1
385.12573	C03579	M+Na-2H[-]	0.001217066	1	1
573.25195	C18021	M-H2O-H[-]	0.001256467	1	1
294.11811	C05401	M+ACN-H[-]	0.001326085	1	1
369.13109	C00859	M+Na-2H[-]	0.000947066	1	1
369.13109	C11868	M+Na-2H[-]	0.000947066	1	1
369.13109	C06096	M+Na-2H[-]	0.000947066	1	1
259.19038	C02679	M+CH3COO[-]	0.000545012	1	1
259.19038	C04780	M+HCOO[-]	0.000545076	1	1
461.32582	C08814	M-H2O-H[-]	0.001393533	1	1
461.32582	C15792	M-H+O[-]	0.001423533	1	1
461.32582	C19873	M-H2O-H[-]	0.001393533	1	1
417.27856	C20737	M+Na-2H[-]	0.001012934	1	1
417.27856	C14156	M+Na-2H[-]	0.000982934	1	1
131.03408	C00546	M+CH3COO[-]	0.000344372	1	1
503.31589	C00828	M+CH3COO[-]	0.000235528	1	1
503.31589	C15803	M+K-2H[-]	0.001822934	1	1
427.13641	C01674	M(S34)-H[-]	0.000687839	1	1
427.13641	C01674	M(Cl37)-H[-]	0.002087839	1	1
272.13146	C17232	M+ACN-H[-]	0.001128533	1	1
391.26289	C20692	M-H+O[-]	0.001343533	1	1
274.20123	C08592	M-2H[2-]	0.000228533	1	1
274.20117	C08592	M-2H[2-]	0.000288533	1	1
417.33607	C15882	M-H+O[-]	0.001344249	1	1
417.33607	C14151	M-H+O[-]	0.001344249	1	1
133.03191	C06010	M(Cl37)-H[-]	0.000272277	1	1
324.28972	C01530	M+ACN-H[-]	0.001078929	1	1
131.04465	C17226	M-2H[2-]	0.000356467	1	1
131.04465	C17227	M-2H[2-]	0.000356467	1	1
493.28098	C18217	M+HCOO[-]	0.000845	1	1
417.27861	C20737	M+Na-2H[-]	0.001062934	1	1
417.27861	C14156	M+Na-2H[-]	0.001032934	1	1
439.34113	C21084	M(Cl37)-H[-]	0.001406467	1	1
946.11102	C02232	M+Cl37[-]	0.003302955	1	1
946.11108	C02232	M+Cl37[-]	0.003362955	1	1
681.29382	C03263	M+Na-2H[-]	0.00315853	1	1
681.29382	C05768	M+Na-2H[-]	0.00315853	1	1
319.22427	C19616	M+Na-2H[-]	0.001267066	1	1
319.22427	C19418	M+Na-2H[-]	0.00127202	1	1
306.19119	C19691	M-H2O-H[-]	0.001516536	1	1
403.21881	G00092	M+Br[-]	0.00051	1	1
231.12288	C16322	M+CH3COO[-]	0.000359375	1	1
177.02321	C15606	M-H+O[-]	0.000511591	1	1
177.02321	C17211	M-H+O[-]	0.000506467	1	1
946.11086	C02232	M+Cl37[-]	0.003142955	1	1
331.0643	C00360	M(C13)-H[-]	6.75E-06	1	1
225.11217	C08491	M-H+O[-]	0.001057975	1	1
225.11217	C17622	M+CH3COO[-]	0.000505	1	1
225.11217	C11924	M+CH3COO[-]	0.000504691	1	1
489.35713	C16253	M+CH3COO[-]	0.000865	1	1
229.14349	C17621	M+CH3COO[-]	0.000485	1	1
363.21613	C00909	M+HCOO[-]	0.001009826	1	1
363.21613	C11875	M+HCOO[-]	0.001005	1	1
363.21628	C00909	M+HCOO[-]	0.000859826	1	1
363.21628	C11875	M+HCOO[-]	0.000855	1	1
473.2977	C13309	M+Cl37[-]	0.002330652	1	1
485.24934	C18217	M+Cl37[-]	0.00095	1	1
231.04994	C16361	M+Na-2H[-]	9.73E-05	1	1
335.12369	C00844	M+ACN-H[-]	0.001165814	1	1
326.19614	C19691	M(S34)-H[-]	6.65E-05	1	1
326.19614	C19691	M(Cl37)-H[-]	0.001333464	1	1
369.16573	C11857	M+Cl37[-]	0.00107	1	1
467.3157	C15792	M+Na-2H[-]	0.001342934	1	1
353.13583	C02035	M+Na-2H[-]	0.001287066	1	1
353.13583	C11865	M+Na-2H[-]	0.001290944	1	1
353.13583	C11864	M+Na-2H[-]	0.001287066	1	1
206.11766	C17622	M+ACN-H[-]	0.000988533	1	1
206.11766	C11924	M+ACN-H[-]	0.000988224	1	1
206.11784	C17622	M+ACN-H[-]	0.000808533	1	1
206.11784	C11924	M+ACN-H[-]	0.000808224	1	1
278.14172	C17229	M+CH3COO[-]	0.000875	1	1
278.14172	C17233	M+HCOO[-]	0.000875	1	1
279.13405	C18326	M+HCOO[-]	0.000425	1	1
279.13405	C10497	M-H+O[-]	0.000976049	1	1
349.25252	C06425	M+K-2H[-]	0.00144241	1	1
322.27399	C00712	M+ACN-H[-]	0.001158865	1	1
322.27399	C00836	M+Na-2H[-]	0.001163437	1	1
299.05347	C05844	M+HCOO[-]	0.00143188	1	1
417.3362	C15882	M-H+O[-]	0.001214249	1	1
417.3362	C14151	M-H+O[-]	0.001214249	1	1
375.26834	C20692	M-H[-]	0.000983533	1	1
233.11307	C00437	M+CH3COO[-]	0.000667324	1	1
229.14343	C17621	M+CH3COO[-]	0.000545	1	1
196.09694	C00483	M+CH3COO[-]	0.000418979	1	1
162.03281	C00423	M-H+O[-]	2.65E-05	1	1
162.03281	C00450	M+Cl[-]	0.000581463	1	1
325.21616	C00219	M+Na-2H[-]	0.001182666	1	1
296.25815	C00249	M+ACN-H[-]	0.001348801	1	1
229.0321	C03090	M(C13)-H[-]	0.000838212	1	1
162.05429	C04332	M-2H[2-]	0.000249303	1	1
165.03967	C00121	M-H+O[-]	0.000786963	1	1
165.03967	C00309	M-H+O[-]	0.000786963	1	1
165.03967	C00310	M-H+O[-]	0.000786963	1	1
165.03967	C00181	M-H+O[-]	0.000786963	1	1
165.03967	C00258	M+CH3COO[-]	0.00023368	1	1
165.03967	C00259	M-H+O[-]	0.000786963	1	1
276.15544	C04498	M(C13)-H[-]	0.000690563	1	1
331.19046	C04785	M+Na-2H[-]	0.001302934	1	1
331.19046	C11857	M-H[-]	0.001023533	1	1
331.19046	C06093	M-H+O[-]	0.001018295	1	1
315.19573	C06093	M-H[-]	0.000838295	1	1
315.19573	C11876	M-H2O-H[-]	0.000802981	1	1
315.19562	C06093	M-H[-]	0.000948295	1	1
315.19562	C11876	M-H2O-H[-]	0.000912981	1	1
156.01796	C04376	M-2H[2-]	0.000521833	1	1
186.11246	C00729	M+HCOO[-]	0.000545	1	1
335.22167	C19620	M+Na-2H[-]	0.001212934	1	1
335.22167	C05966	M-H[-]	0.001113045	1	1
335.22167	C05356	M-H[-]	0.001113045	1	1
335.22167	C04742	M-H+O[-]	0.001108423	1	1
335.22167	C04805	M-H+O[-]	0.001108423	1	1
335.22167	C02165	M-H[-]	0.001113045	1	1
277.12099	C00449	M(S34)-H[-]	0.000330085	1	1
277.12099	C00449	M(Cl37)-H[-]	0.001069915	1	1
339.15525	C20693	M+Cl37[-]	0.00115	1	1
423.16235	C21650	M+ACN-H[-]	0.000548533	1	1
188.07669	C00680	M(C13)-H[-]	0.000233533	1	1
491.23511	C14155	M+Br81[-]	0.000329412	1	1
491.23511	C20738	M+Br81[-]	0.00031	1	1
491.23511	C14154	M+Br81[-]	0.000329412	1	1
180.06549	C02505	M+HCOO[-]	0.000568915	1	1
180.06549	C19714	M+HCOO[-]	0.000555	1	1
180.06931	C00329	M(Cl37)-H[-]	1.39E-05	1	1
256.07806	C05841	M(C13)-H[-]	0.000175718	1	1
256.07806	C00371	M+Cl37[-]	0.000149937	1	1
256.07806	C17229	M+K-2H[-]	0.000512934	1	1
233.09194	C02693	M+CH3COO[-]	0.000667952	1	1
233.09194	C02937	M+CH3COO[-]	0.000665	1	1
475.37811	C15883	M+CH3COO[-]	0.000615	1	1
475.37811	C02483	M+CH3COO[-]	0.000615	1	1
475.37811	C14152	M+CH3COO[-]	0.00061578	1	1
475.37811	C02477	M+HCOO[-]	0.000615844	1	1
475.37811	C15795	M+CH3COO[-]	0.000615	1	1
475.37811	C15797	M+CH3COO[-]	0.000615	1	1
301.17987	C20693	M-H[-]	0.001053533	1	1
217.04715	C00794	M+Cl[-]	0.00078818	1	1
217.04726	C00794	M+Cl[-]	0.00067818	1	1
217.04726	C12205	M+Na-2H[-]	0.001045938	1	1
173.99537	C00108	M+K-2H[-]	0.000555539	1	1
173.99537	C00568	M+K-2H[-]	0.000555539	1	1
206.05757	C00423	M+CH3COO[-]	0.000875	1	1
422.07911	C16688	M(C13)-H[-]	0.000446467	1	1
422.07911	C02591	M(C13)-H[-]	0.000446467	1	1
422.07911	C00689	M(C13)-H[-]	0.000444511	1	1
369.13105	C00859	M+Na-2H[-]	0.000987066	1	1
369.13105	C11868	M+Na-2H[-]	0.000987066	1	1
369.13105	C06096	M+Na-2H[-]	0.000987066	1	1
181.06161	C00153	M+CH3COO[-]	0.000302176	1	1
325.11288	C05399	M-H2O-H[-]	0.001105143	1	1
327.22933	C03242	M+Na-2H[-]	0.001297398	1	1
287.23704	C11872	M-H[-]	0.000999179	1	1
287.23704	C06090	M-H+O[-]	0.000993533	1	1
287.23704	C03242	M-H2O-H[-]	0.000963865	1	1
435.289347	C20692	M+CH3COO[-]	0.000548	1	1
579.26227	C18064	M+HCOO[-]	0.001535	1	1
240.19581	C02679	M+ACN-H[-]	0.001088545	1	1
283.09425	C05651	M+CH3COO[-]	0.001248118	1	1
252.15938	C16311	M+ACN-H[-]	0.001128533	1	1
252.15944	C16311	M+ACN-H[-]	0.001068533	1	1
183.07808	C00534	M-H+O[-]	0.000568829	1	1
145.01729	C05130	M+Cl[-]	0.000377176	1	1
217.07071	C02631	M+CH3COO[-]	0.000493808	1	1
443.29773	C00828	M-H[-]	0.002175939	1	1
151.06168	C00379	M-H[-]	0.000482973	1	1
353.17096	C06093	M+Cl37[-]	0.001215238	1	1
423.36227	C01943	M-H2O-H[-]	0.000934377	1	1
423.36227	C22121	M-H[-]	0.000953533	1	1
423.36227	C15787	M+Na-2H[-]	0.001352934	1	1
197.06596	C00379	M+HCOO[-]	0.000158494	1	1
197.06596	C00794	M-H+O[-]	0.000711713	1	1
197.06596	C00398	M+Cl37[-]	1.16E-05	1	1
313.12585	C04498	M+Cl37[-]	0.001324096	1	1
161.09207	G10618	M-H[-]	0.000653533	1	1
161.09207	G10617	M-H[-]	0.000653533	1	1
168.03331	C00519	M+CH3COO[-]	0.000265837	1	1
577.36646	C08580	M-H2O-H[-]	0.002223687	1	1
369.16565	C11857	M+Cl37[-]	0.00099	1	1
369.16559	C11857	M+Cl37[-]	0.00093	1	1
291.19214	C04672	M(C13)-H[-]	0.000553533	1	1
383.14655	C02034	M+Na-2H[-]	0.00113563	1	1
383.14655	C11861	M+Na-2H[-]	0.00113563	1	1
383.14655	C18167	M+Na-2H[-]	0.00113563	1	1
383.14655	C20456	M+Na-2H[-]	0.001097066	1	1
193.09868	C03758	M+ACN-H[-]	0.000432866	1	1
349.20108	C11876	M-H+O[-]	0.000962981	1	1
393.27872	C19623	M+K-2H[-]	0.001422934	1	1
255.09029	C05401	M(Cl37)-H[-]	0.000198915	1	1
326.1095	C00212	M+CH3COO[-]	0.000548929	1	1
326.1095	C00330	M+CH3COO[-]	0.000548929	1	1
326.10945	C00212	M+CH3COO[-]	0.000598929	1	1
326.10945	C00330	M+CH3COO[-]	0.000598929	1	1
235.10931	C00780	M+CH3COO[-]	0.001051984	1	1
207.04994	C06032	M+CH3COO[-]	0.000525	1	1
207.04994	C02630	M+CH3COO[-]	0.000528366	1	1
279.12007	C00831	M(Cl37)-H[-]	0.000118575	1	1
274.20129	C08592	M-2H[2-]	0.000168533	1	1
270.94556	C00311	M+Br[-]	0.00025739	1	1
270.94556	C00158	M+Br[-]	0.00025739	1	1
625.2655	C18022	M-H[-]	0.001273533	1	1
271.0943	C00931	M+HCOO[-]	0.001298054	1	1
511.22858	C01246	M+HCOO[-]	0.002234358	1	1
511.2287	C01246	M+HCOO[-]	0.002114358	1	1
210.14899	C17621	M+ACN-H[-]	0.000958533	1	1
215.01329	C00673	M(S34)-H[-]	0.000527249	1	1
215.01329	C00673	M(Cl37)-H[-]	0.000872751	1	1
215.01329	C01040	M+Cl37[-]	0.000348052	1	1
215.01329	C01115	M+Cl37[-]	0.00035	1	1
215.01329	C11437	M(S34)-H[-]	0.000527249	1	1
215.01329	C11437	M(Cl37)-H[-]	0.000872751	1	1
342.12589	C00761	M(C13)-H[-]	0.001701213	1	1
563.24615	C02191	M(S34)-H[-]	0.000379129	1	1
563.24615	C02191	M(Cl37)-H[-]	0.001779129	1	1
351.07704	C00921	M+Cl37[-]	0.001598344	1	1
351.07718	C00921	M+Cl37[-]	0.001458344	1	1
213.06081	C00780	M+Cl37[-]	5.30E-05	1	1
463.37793	C15798	M+HCOO[-]	0.000795	1	1
463.37793	C16251	M+HCOO[-]	0.000795	1	1
621.27081	C02191	M+CH3COO[-]	0.000490596	1	1
351.07698	C00921	M+Cl37[-]	0.001658344	1	1
567.41956	C15981	M-H+O[-]	0.001189947	1	1
567.41956	C06098	M-H[-]	0.001194569	1	1
567.41956	C08590	M-H+O[-]	0.001193533	1	1
567.41956	C08591	M-H+O[-]	0.001193533	1	1
567.41956	C08601	M-H[-]	0.001194569	1	1
445.16806	C00101	M(C13)-H[-]	0.000954964	1	1
445.16776	C00101	M(C13)-H[-]	0.000654964	1	1
313.10492	C00921	M-H[-]	0.000541877	1	1
122.07285	C00860	M-H2O-H[-]	0.000514478	1	1
369.13104	C00859	M+Na-2H[-]	0.000997066	1	1
369.13104	C11868	M+Na-2H[-]	0.000997066	1	1
369.13104	C06096	M+Na-2H[-]	0.000997066	1	1
149.04787	C00073	M(C13)-H[-]	0.000697176	1	1
169.07549	C00671	M+ACN-H[-]	0.000501467	1	1
339.05049	C04677	M(S34)-H[-]	0.000783521	1	1
339.05049	C17267	M(C13)-H[-]	0.001513533	1	1
363.25269	C00219	M+CH3COO[-]	0.000835268	1	1
244.20597	C09684	M+ACN-H[-]	0.001099301	1	1
244.20597	C09629	M+ACN-H[-]	0.001099306	1	1
244.20597	C16814	M+ACN-H[-]	0.001098533	1	1
244.20597	C19740	M+ACN-H[-]	0.001098533	1	1
244.20597	C19908	M+ACN-H[-]	0.001098533	1	1
244.20597	C20724	M+ACN-H[-]	0.001098533	1	1
495.36768	C15802	M+HCOO[-]	0.000875088	1	1
347.19897	C04717	M+Cl[-]	1.05E-05	1	1
347.19897	C14827	M+Cl[-]	1.05E-05	1	1
343.22656	C06429	M-H+O[-]	0.001303801	1	1
447.34769	C15882	M+HCOO[-]	0.000264284	1	1
447.34769	C14151	M+HCOO[-]	0.000264284	1	1
447.34769	C15803	M-H2O-H[-]	0.000253533	1	1
447.34769	C15800	M-H+O[-]	0.000293533	1	1
447.34769	C15790	M-H+O[-]	0.000293533	1	1
447.34769	C15793	M-H[-]	0.000293557	1	1
447.34769	C15791	M-H[-]	0.000293533	1	1
447.34769	C16252	M-H+O[-]	0.000293533	1	1
165.05455	C00601	M+HCOO[-]	0.000609878	1	1
319.04272	C05345	M+CH3COO[-]	0.000293526	1	1
319.04272	C00668	M+CH3COO[-]	0.000295	1	1
319.04272	C00103	M+CH3COO[-]	0.000295	1	1
319.04272	C01172	M+CH3COO[-]	0.000293526	1	1
319.04272	C00275	M+CH3COO[-]	0.000293526	1	1
319.04272	C00636	M+CH3COO[-]	0.000293526	1	1
319.04272	C01094	M+CH3COO[-]	0.000293526	1	1
319.04272	C01097	M+CH3COO[-]	0.000293526	1	1
319.04272	C00446	M+CH3COO[-]	0.000293526	1	1
319.04272	C15926	M+CH3COO[-]	0.000295	1	1
319.04272	C00092	M+CH3COO[-]	0.000293526	1	1
319.04272	C00085	M+CH3COO[-]	0.000293526	1	1
319.04272	C03862	M+CH3COO[-]	0.000293526	1	1
319.04272	C03546	M+CH3COO[-]	0.000293526	1	1
319.04272	C04006	M+CH3COO[-]	0.000293526	1	1
319.04272	C01177	M+CH3COO[-]	0.000293526	1	1
299.20056	C00909	M-H2O-H[-]	0.001058359	1	1
299.20056	C06427	M+Na-2H[-]	0.00123273	1	1
299.20056	C11875	M-H2O-H[-]	0.001053533	1	1
299.20056	C13431	M-2H[2-]	0.001093533	1	1
299.20056	C08614	M-2H[2-]	0.001093673	1	1
299.20056	C06426	M+Na-2H[-]	0.00123273	1	1
353.13596	C02035	M+Na-2H[-]	0.001157066	1	1
353.13596	C11865	M+Na-2H[-]	0.001160944	1	1
353.13596	C11864	M+Na-2H[-]	0.001157066	1	1
260.01837	C06055	M+HCOO[-]	0.001236809	1	1
379.10323	C02947	M+CH3COO[-]	0.000335	1	1
379.10321	C02947	M+CH3COO[-]	0.000315	1	1
367.16879	C11857	M+Cl[-]	0.00113	1	1
459.18378	C00440	M(C13)-H[-]	0.0010249	1	1
220.08138	C00643	M(C13)-H[-]	0.000464207	1	1
220.08138	C01077	M+CH3COO[-]	0.000725	1	1
220.08138	C00956	M+CH3COO[-]	0.000722845	1	1
245.99478	C00079	M+Br81[-]	0.000498601	1	1
254.12085	C17233	M+Na-2H[-]	0.001152934	1	1
344.27952	C02934	M+HCOO[-]	0.000554433	1	1
344.27952	C00319	M+HCOO[-]	0.000554433	1	1
344.27943	C02934	M+HCOO[-]	0.000644433	1	1
344.27943	C00319	M+HCOO[-]	0.000644433	1	1
525.24567	C01246	M+CH3COO[-]	0.000794358	1	1
306.16632	C18325	M(C13)-H[-]	0.001005877	1	1
362.29007	C12144	M+HCOO[-]	0.000569119	1	1
350.23243	C04785	M+ACN-H[-]	0.001248533	1	1
207.06532	C05610	M-H[-]	0.000963533	1	1
207.06532	C05608	M+CH3COO[-]	0.0004045	1	1
207.06546	C05610	M-H[-]	0.000823533	1	1
207.06546	C05608	M+CH3COO[-]	0.0002645	1	1
338.26877	C19616	M+ACN-H[-]	0.001288533	1	1
338.26877	C19418	M+ACN-H[-]	0.001293487	1	1
338.26877	C12144	M+Na-2H[-]	0.001028815	1	1
191.03082	C00438	M-H+O[-]	0.000134909	1	1
321.15588	C04498	M+HCOO[-]	0.000390904	1	1
321.15588	C18325	M-H+O[-]	0.000944123	1	1
317.28799	C12144	M(C13)-H[-]	0.001127652	1	1
273.22462	C18218	M(S34)-H[-]	0.000951577	1	1
273.22462	C18218	M(Cl37)-H[-]	0.000448423	1	1
261.10947	C00140	M+ACN-H[-]	0.00026425	1	1
293.14954	C18326	M+CH3COO[-]	0.000585	1	1
220.06454	C01118	M(Cl37)-H[-]	0.000326467	1	1
220.06454	C03089	M+ACN-H[-]	0.000358095	1	1
291.11994	C00559	M+ACN-H[-]	0.00116784	1	1
291.11994	C21015	M+CH3COO[-]	0.000745	1	1
291.11994	C00449	M-H+O[-]	0.000170085	1	1
313.1774	C01226	M+Na-2H[-]	0.001187066	1	1
313.1774	C16324	M+Na-2H[-]	0.001187066	1	1
198.14902	G00144	M+K-2H[-]	0.000772934	1	1
318.13711	C17230	M+ACN-H[-]	0.000948533	1	1
318.13711	C17231	M+ACN-H[-]	0.000948533	1	1
357.26337	C19616	M+CH3COO[-]	0.000715	1	1
357.26337	C19418	M+CH3COO[-]	0.000719954	1	1
435.28948	C20692	M+CH3COO[-]	0.000415	1	1
249.1097	C00666	M+CH3COO[-]	0.001048054	1	1
391.263	C20692	M-H+O[-]	0.001233533	1	1
565.40407	C08579	M-H2O-H[-]	0.001003533	1	1
565.40407	C08592	M-H+O[-]	0.001033533	1	1
565.40407	C15965	M-H[-]	0.001033533	1	1
565.40407	C15966	M-H[-]	0.001033533	1	1
264.15936	C11512	M+ACN-H[-]	0.001153039	1	1
264.15945	C11512	M+ACN-H[-]	0.001063039	1	1
261.11234	C15514	M-H2O-H[-]	0.000853533	1	1
239.10269	C05638	M+CH3COO[-]	0.000482638	1	1
375.26813	C20692	M-H[-]	0.001193533	1	1
264.15939	C11512	M+ACN-H[-]	0.001123039	1	1
301.11809	C06081	M+Br[-]	0.001424546	1	1
301.11809	C01126	M+Br[-]	0.00142	1	1
457.15524	C08325	M(C13)-H[-]	0.000705756	1	1
175.03598	C00438	M-H[-]	6.49E-05	1	1
170.05449	C05576	M(C13)-H[-]	0.000457659	1	1
457.15486	C08325	M(C13)-H[-]	0.000325756	1	1
313.17706	C01226	M+Na-2H[-]	0.001527066	1	1
313.17706	C16324	M+Na-2H[-]	0.001527066	1	1
158.08114	C18796	M+CH3COO[-]	0.000568915	1	1
231.0993	C21015	M-H[-]	0.000676467	1	1
231.0993	C08491	M+Na-2H[-]	0.001041508	1	1
231.09914	C21015	M-H[-]	0.000516467	1	1
339.15479	C20693	M+Cl37[-]	0.00069	1	1
360.23191	C06124	M-H2O-H[-]	0.001026624	1	1
353.13586	C02035	M+Na-2H[-]	0.001257066	1	1
353.13586	C11865	M+Na-2H[-]	0.001260944	1	1
353.13586	C11864	M+Na-2H[-]	0.001257066	1	1
277.14657	C04498	M(S34)-H[-]	0.000579437	1	1
264.15955	C11512	M+ACN-H[-]	0.000963039	1	1
291.13388	C01598	M+CH3COO[-]	0.000592766	1	1
377.30493	C19623	M+Na-2H[-]	0.001132934	1	1
409.38278	C00751	M-H[-]	0.001195133	1	1
409.38278	C05109	M-H2O-H[-]	0.001159819	1	1
159.101645	C08492	M+CH3COO[-]	0.000465006	1	1
463.25528	C05437	M+Br[-]	0.00223603	1	1
463.25528	C01164	M+Br[-]	0.00223603	1	1
463.25528	C05439	M+Br[-]	0.00223603	1	1
463.25528	C01802	M+Br[-]	0.00223603	1	1
599.40918	C13431	M-H[-]	0.001403533	1	1
599.40918	C08614	M-H[-]	0.001403813	1	1
599.40918	C08579	M-H+O[-]	0.001403533	1	1
263.09634	C17224	M+CH3COO[-]	0.001025	1	1
263.09634	C17226	M-H[-]	0.000476467	1	1
263.09634	C17227	M-H[-]	0.000476467	1	1
263.09634	C17228	M+HCOO[-]	0.001025	1	1
143.03729	C04294	M(C13)-H[-]	0.000681862	1	1
447.34664	C15882	M+HCOO[-]	0.000785716	1	1
447.34664	C14151	M+HCOO[-]	0.000785716	1	1
447.34664	C15803	M-H2O-H[-]	0.001303533	1	1
447.34664	C15800	M-H+O[-]	0.001343533	1	1
447.34664	C15790	M-H+O[-]	0.001343533	1	1
447.34664	C15793	M-H[-]	0.001343557	1	1
447.34664	C15791	M-H[-]	0.001343533	1	1
447.34664	C16252	M-H+O[-]	0.001343533	1	1
335.1236	C00844	M+ACN-H[-]	0.001255814	1	1
122.07287	C00860	M-H2O-H[-]	0.000534478	1	1
495.33044	C08814	M-H+O[-]	0.002283533	1	1
495.33044	C19873	M-H+O[-]	0.002283533	1	1
495.33044	C19874	M-H[-]	0.002283533	1	1
362.14569	C16443	M-H2O-H[-]	0.001267026	1	1
231.05009	C16361	M+Na-2H[-]	5.27E-05	1	1
367.15002	C08285	M+Br[-]	0.001660488	1	1
637.2655	C18021	M+HCOO[-]	0.000715	1	1
212.01993	C03722	M+HCOO[-]	0.000427347	1	1
324.09555	C01762	M+ACN-H[-]	0.000597331	1	1
324.09555	C21016	M+Cl[-]	0.00075	1	1
355.02386	C04732	M+Br[-]	0.001424264	1	1
355.02386	C02906	M+Cl[-]	0.00174	1	1
399.32568	C05437	M-H+O[-]	0.001169563	1	1
399.32568	C01164	M-H+O[-]	0.001169563	1	1
399.32568	C05439	M-H+O[-]	0.001169563	1	1
399.32568	C01802	M-H+O[-]	0.001169563	1	1
325.11274	C05399	M-H2O-H[-]	0.001245143	1	1
291.11996	C00559	M+ACN-H[-]	0.00114784	1	1
291.11996	C21015	M+CH3COO[-]	0.000765	1	1
291.11996	C00449	M-H+O[-]	0.000190085	1	1
247.10784	C01598	M-H+O[-]	0.000971299	1	1
325.11282	C05399	M-H2O-H[-]	0.001165143	1	1
353.134284	C11863	M+Cl37[-]	0.000924	1	1
567.41954	C15981	M-H+O[-]	0.001209947	1	1
567.41954	C06098	M-H[-]	0.001214569	1	1
567.41954	C08590	M-H+O[-]	0.001213533	1	1
567.41954	C08591	M-H+O[-]	0.001213533	1	1
567.41954	C08601	M-H[-]	0.001214569	1	1
209.08092	C00062	M+Cl[-]	0.000344288	1	1
209.08092	C02325	M-H[-]	0.001012469	1	1
209.08092	C02646	M+CH3COO[-]	0.000454564	1	1
234.11585	C17229	M-H+O[-]	0.001083533	1	1
234.11585	C17249	M+CH3COO[-]	0.000535	1	1
234.11585	C17251	M+HCOO[-]	0.000535	1	1
361.1467	C10646	M(S34)-H[-]	0.000886467	1	1
361.1467	C10646	M(Cl37)-H[-]	0.000513533	1	1
361.1467	C20454	M(S34)-H[-]	0.000876467	1	1
361.1467	C20454	M(Cl37)-H[-]	0.000523533	1	1
144.065555	C02659	M+CH3COO[-]	0.000503851	1	1
144.065555	C18796	M+HCOO[-]	0.000503915	1	1
137.04575	C04732	M-2H[2-]	0.000465665	1	1
367.15012	C08285	M+Br[-]	0.001760488	1	1
367.150021	C08285	M+Br[-]	0.001661488	1	1
345.24234	C11873	M+CH3COO[-]	0.000620582	1	1
224.0764	C05651	M(C13)-H[-]	0.000569585	1	1
224.0764	C00315	M+Br[-]	0.000202377	1	1
224.0764	C00329	M+HCOO[-]	0.000617531	1	1
475.25907	C15780	M+Br[-]	0.00155397	1	1
475.25907	C15778	M+Br[-]	0.00155397	1	1
475.25907	C22122	M+Br[-]	0.00157	1	1
172.06029	C00450	M+HCOO[-]	0.000683537	1	1
175.09001	C00437	M(Cl37)-H[-]	0.000355857	1	1
169.07533	C00671	M+ACN-H[-]	0.000341467	1	1
365.17813	C06095	M(S34)-H[-]	0.001016467	1	1
365.17813	C06095	M(Cl37)-H[-]	0.000383533	1	1
233.09386	C21015	M(S34)-H[-]	0.000563533	1	1
233.09386	C00978	M-H+O[-]	0.000698765	1	1
177.05803	C02504	M(Cl37)-H[-]	0.000367027	1	1
177.05803	C04411	M(Cl37)-H[-]	0.000367027	1	1
475.29714	C21084	M+K-2H[-]	0.000907066	1	1
313.12575	C04498	M+Cl37[-]	0.001224096	1	1
473.33932	C03313	M+Na-2H[-]	0.000857846	1	1
237.08862	C00355	M+ACN-H[-]	0.000543622	1	1
237.08862	C19715	M+ACN-H[-]	0.000541467	1	1
208.09686	C06459	M+ACN-H[-]	0.000818533	1	1
391.21134	C11857	M+CH3COO[-]	0.000715	1	1
306.19104	C19691	M-H2O-H[-]	0.001366536	1	1
306.19098	C19691	M-H2O-H[-]	0.001306536	1	1
593.2755	C18064	M+CH3COO[-]	0.000885	1	1
361.14627	C10646	M(S34)-H[-]	0.000456467	1	1
361.14627	C10646	M(Cl37)-H[-]	0.000943533	1	1
361.14627	C20454	M(S34)-H[-]	0.000446467	1	1
361.14627	C20454	M(Cl37)-H[-]	0.000953533	1	1
363.18045	C06095	M-H[-]	0.000863533	1	1
363.18045	C11860	M-H+O[-]	0.000853533	1	1
363.18045	C06094	M-H+O[-]	0.000857539	1	1
503.32965	C15803	M+Cl37[-]	0.00207	1	1
208.064	C00073	M+CH3COO[-]	0.000344291	1	1
208.064	C17213	M+HCOO[-]	0.000344355	1	1
259.0748	C00120	M-H+O[-]	0.000996611	1	1
329.26868	C01530	M+HCOO[-]	0.000495396	1	1
231.05003	C16361	M+Na-2H[-]	7.27E-06	1	1
218.10247	C00978	M(C13)-H[-]	0.000818765	1	1
218.10247	C00864	M-H[-]	0.000926192	1	1
353.17053	C06093	M+Cl37[-]	0.000785238	1	1
332.22192	C01226	M+ACN-H[-]	0.001188533	1	1
332.22192	C16324	M+ACN-H[-]	0.001188533	1	1
177.058	C02504	M(Cl37)-H[-]	0.000397027	1	1
177.058	C04411	M(Cl37)-H[-]	0.000397027	1	1
255.09061	C05401	M(Cl37)-H[-]	0.000518915	1	1
457.15497	C08325	M(C13)-H[-]	0.000435756	1	1
183.07799	C00534	M-H+O[-]	0.000478829	1	1
295.11523	C04874	M+ACN-H[-]	0.000792462	1	1
154.07513	C00933	M-2H[2-]	0.000317475	1	1
194.06647	C00329	M-H+O[-]	0.000536064	1	1
194.06647	C06056	M+CH3COO[-]	1.50E-05	1	1
313.10486	C00921	M-H[-]	0.000601877	1	1
384.22253	C19691	M+CH3COO[-]	0.001685069	1	1
391.1763	C02035	M+CH3COO[-]	0.000635	1	1
391.1763	C11865	M+CH3COO[-]	0.000631122	1	1
391.1763	C11864	M+CH3COO[-]	0.000635	1	1
396.2132	C12144	M+Br[-]	0.001905881	1	1
147.08919	C00576	M+HCOO[-]	0.000344011	1	1
169.04722	C13482	M(C13)-H[-]	0.000702078	1	1
395.24261	C05966	M+CH3COO[-]	0.000744512	1	1
395.24261	C05356	M+CH3COO[-]	0.000744512	1	1
395.24261	C02165	M+CH3COO[-]	0.000744512	1	1
696.4162	G00108	M+Br81[-]	1.00E-04	1	1
461.32604	C08814	M-H2O-H[-]	0.001173533	1	1
461.32604	C15792	M-H+O[-]	0.001203533	1	1
461.32604	C19873	M-H2O-H[-]	0.001173533	1	1
301.11798	C06081	M+Br[-]	0.001314546	1	1
301.11798	C01126	M+Br[-]	0.00131	1	1
301.1181	C06081	M+Br[-]	0.001434546	1	1
301.1181	C01126	M+Br[-]	0.00143	1	1
176.05291	C05634	M(Cl37)-H[-]	0.00034207	1	1
176.05291	C00954	M(Cl37)-H[-]	0.00034207	1	1
361.14636	C10646	M(S34)-H[-]	0.000546467	1	1
361.14636	C10646	M(Cl37)-H[-]	0.000853533	1	1
361.14636	C20454	M(S34)-H[-]	0.000536467	1	1
361.14636	C20454	M(Cl37)-H[-]	0.000863533	1	1
946.11047	C02232	M+Cl37[-]	0.002752955	1	1
259.12894	C00864	M+ACN-H[-]	0.001001192	1	1
259.12894	C01909	M+HCOO[-]	0.000447452	1	1
297.05847	C17242	M+HCOO[-]	0.000595	1	1
466.22841	C01246	M(C13)-H[-]	0.000882891	1	1
361.14722	C10646	M(S34)-H[-]	0.001406467	1	1
361.14722	C10646	M(Cl37)-H[-]	6.47E-06	1	1
361.14722	C20454	M(S34)-H[-]	0.001396467	1	1
361.14722	C20454	M(Cl37)-H[-]	3.53E-06	1	1
189.06071	C00624	M(C13)-H[-]	0.000864	1	1
224.08926	C00353	M-2H[2-]	0.000276798	1	1
224.08926	C06089	M-2H[2-]	0.000278533	1	1
238.10391	C17253	M+Cl[-]	0.00062	1	1
215.08174	C05634	M+ACN-H[-]	0.00085707	1	1
215.08174	C02938	M+CH3COO[-]	0.000303266	1	1
215.08174	C00954	M+ACN-H[-]	0.00085707	1	1
225.08876	C00931	M-H[-]	0.000679521	1	1
232.11045	C17232	M(C13)-H[-]	0.001006467	1	1
232.11045	C01246	M-2H[2-]	0.001141788	1	1
359.13132	C05366	M(S34)-H[-]	0.001156467	1	1
359.13132	C05366	M(Cl37)-H[-]	0.000243533	1	1
359.13132	C20455	M(S34)-H[-]	0.001196467	1	1
359.13132	C20455	M(Cl37)-H[-]	0.000203533	1	1
191.0679	C00242	M+ACN-H[-]	0.00077834	1	1
391.21133	C11857	M+CH3COO[-]	0.000725	1	1
319.20943	C00909	M(S34)-H[-]	0.001411641	1	1
319.20943	C00909	M(Cl37)-H[-]	1.16E-05	1	1
319.20943	C11875	M(S34)-H[-]	0.001416467	1	1
319.20943	C11875	M(Cl37)-H[-]	1.65E-05	1	1
416.21268	C06124	M+Cl37[-]	0.001979843	1	1
289.08621	C00120	M+HCOO[-]	0.000401922	1	1
287.0892	C00526	M+CH3COO[-]	0.001283496	1	1
287.0892	C00214	M+HCOO[-]	0.001283432	1	1
132.08424	C00407	M(Cl37)-H[-]	0.000312198	1	1
132.08424	C00123	M(Cl37)-H[-]	0.000312198	1	1
362.28989	C12144	M+HCOO[-]	0.000749119	1	1
223.05824	C02291	M(Cl37)-H[-]	0.000888831	1	1
157.0164	C00153	M+Cl[-]	0.000512824	1	1
615.40351	C13431	M-H+O[-]	0.001983533	1	1
615.40351	C08614	M-H+O[-]	0.001983813	1	1
313.12562	C04498	M+Cl37[-]	0.001094096	1	1
278.12365	C00864	M+CH3COO[-]	0.000317659	1	1
361.14673	C10646	M(S34)-H[-]	0.000916467	1	1
361.14673	C10646	M(Cl37)-H[-]	0.000483533	1	1
361.14673	C20454	M(S34)-H[-]	0.000906467	1	1
361.14673	C20454	M(Cl37)-H[-]	0.000493533	1	1
195.07792	C05638	M-H+O[-]	0.000408829	1	1
175.08876	C00437	M(S34)-H[-]	0.000205857	1	1
190.98629	C00295	M+Cl[-]	0.000283374	1	1
175.024	C00122	M+CH3COO[-]	0.000253616	1	1
175.024	C00470	M-H2O-H[-]	0.000776207	1	1
175.024	C00191	M-H2O-H[-]	0.000776207	1	1
175.024	C06118	M-2H[2-]	0.000813533	1	1
175.024	C01041	M-H[-]	0.000811521	1	1
175.024	C02670	M-H[-]	0.000811521	1	1
175.024	C03289	M-H[-]	0.000813533	1	1
175.024	C02226	M+HCOO[-]	0.00025368	1	1
175.024	C00322	M-H+O[-]	0.000806899	1	1
409.38286	C00751	M-H[-]	0.001115133	1	1
409.38286	C05109	M-H2O-H[-]	0.001079819	1	1
363.1051	C00761	M+Na-2H[-]	0.001114746	1	1
282.03488	C04083	M+Br[-]	0.00052	1	1
249.06053	C00944	M+CH3COO[-]	0.000503052	1	1
245.0058	C17210	M+Cl37[-]	0.00064	1	1
245.0058	C17212	M+Cl37[-]	0.00064	1	1
245.0058	C00631	M+CH3COO[-]	0.00043409	1	1
245.0058	C00197	M+CH3COO[-]	0.00043409	1	1
245.0058	C00117	M-H+O[-]	0.000987373	1	1
245.0058	C00199	M-H+O[-]	0.000987373	1	1
245.0058	C00620	M-H+O[-]	0.000987373	1	1
245.0058	C00231	M-H+O[-]	0.000987373	1	1
245.0058	C00279	M+HCOO[-]	0.000434154	1	1
245.0058	C00818	M+Cl[-]	0.000667296	1	1
245.0058	C03906	M-H+O[-]	0.000987373	1	1
327.23196	C03242	M+Na-2H[-]	0.001332602	1	1
327.23196	C06429	M-H[-]	0.000993801	1	1
286.0921	C00826	M+CH3COO[-]	0.000565	1	1
728.58779	G00149	M(S34)-H[-]	0.000733533	1	1
728.58779	G00149	M(Cl37)-H[-]	0.002133533	1	1
229.12234	C13455	M-H2O-H[-]	0.001023533	1	1
170.05447	C05576	M(C13)-H[-]	0.000437659	1	1
154.07515	C00933	M-2H[2-]	0.000297475	1	1
323.11002	C04079	M(Cl37)-H[-]	0.000239331	1	1
323.11002	C00387	M+ACN-H[-]	0.000917084	1	1
323.11014	C04079	M(Cl37)-H[-]	0.000359331	1	1
323.11014	C00387	M+ACN-H[-]	0.000797084	1	1
223.08157	C01019	M+CH3COO[-]	0.000195	1	1
461.36338	C15882	M+CH3COO[-]	0.000304284	1	1
461.36338	C14151	M+CH3COO[-]	0.000304284	1	1
461.36338	C15883	M+HCOO[-]	0.000305	1	1
461.36338	C02483	M+HCOO[-]	0.000305	1	1
461.36338	C14152	M+HCOO[-]	0.00030422	1	1
461.36338	C15795	M+HCOO[-]	0.000305	1	1
461.36338	C15797	M+HCOO[-]	0.000305	1	1
212.1646	C01571	M+ACN-H[-]	0.000998417	1	1
291.12009	C00559	M+ACN-H[-]	0.00101784	1	1
291.12009	C21015	M+CH3COO[-]	0.000895	1	1
291.12009	C00449	M-H+O[-]	0.000320085	1	1
146.03795	C00423	M-H[-]	7.65E-05	1	1
581.39917	C13431	M-H2O-H[-]	0.000813533	1	1
581.39917	C08614	M-H2O-H[-]	0.000813813	1	1
581.39917	C15965	M-H+O[-]	0.000843533	1	1
581.39917	C15966	M-H+O[-]	0.000843533	1	1
581.39917	C15968	M-H[-]	0.000853533	1	1
254.09091	C03150	M-H[-]	8.99E-05	1	1
277.12082	C00449	M(S34)-H[-]	0.000160085	1	1
277.12082	C00449	M(Cl37)-H[-]	0.001239915	1	1
229.11842	C01909	M-H+O[-]	0.000955985	1	1
335.11862	C03406	M+HCOO[-]	0.001659328	1	1
335.11862	C04732	M+CH3COO[-]	0.001659264	1	1
343.2269	C06429	M-H+O[-]	0.000963801	1	1
503.29019	C22121	M+Br[-]	0.00139	1	1
231.12263	C16322	M+CH3COO[-]	0.000609375	1	1
609.27296	C18098	M-H2O-H[-]	0.001136467	1	1
132.06572	C01888	M+CH3COO[-]	0.000338851	1	1
132.06572	C00555	M+HCOO[-]	0.000335	1	1
132.06572	C05665	M+CH3COO[-]	0.000338851	1	1
262.14731	C17253	M+CH3COO[-]	0.000375	1	1
262.14719	C17253	M+CH3COO[-]	0.000495	1	1
318.13681	C17230	M+ACN-H[-]	0.001248533	1	1
318.13681	C17231	M+ACN-H[-]	0.001248533	1	1
341.06769	C02887	M(S34)-H[-]	0.000263533	1	1
341.06769	C02887	M(Cl37)-H[-]	0.001663533	1	1
323.16199	C10497	M+CH3COO[-]	0.001302484	1	1
323.16199	C20693	M+Na-2H[-]	0.000957066	1	1
147.08905	C00576	M+HCOO[-]	0.000484011	1	1
313.1254	C04498	M+Cl37[-]	0.000874096	1	1
290.17496	C13453	M+ACN-H[-]	0.001198533	1	1
355.1669	C00909	M+K-2H[-]	0.000841892	1	1
355.1669	C11875	M+K-2H[-]	0.000837066	1	1
211.05917	C00062	M+K-2H[-]	0.000752778	1	1
206.057577	C00423	M+CH3COO[-]	0.000868	1	1
463.23984	C05107	M+Br81[-]	2.60E-05	1	1
551.42463	C08586	M-H+O[-]	0.001205325	1	1
551.42463	C15981	M-H[-]	0.001209947	1	1
551.42463	C05433	M-H+O[-]	0.001205336	1	1
551.42463	C08590	M-H[-]	0.001213533	1	1
551.42463	C08591	M-H[-]	0.001213533	1	1
551.42463	C02094	M-H+O[-]	0.001205325	1	1
551.42463	C05435	M-H+O[-]	0.001205336	1	1
551.42463	C05432	M-H+O[-]	0.001203533	1	1
551.42463	C15858	M-H+O[-]	0.001205325	1	1
551.42463	C20484	M-H+O[-]	0.001205336	1	1
551.42463	C16276	M-H+O[-]	0.001203533	1	1
481.3028	C15787	M+Br[-]	0.00167	1	1
637.26556	C18021	M+HCOO[-]	0.000655	1	1
349.17761	C04717	M+K-2H[-]	0.000696578	1	1
349.17761	C14827	M+K-2H[-]	0.000696578	1	1
439.58351	C05268	M-2H[2-]	0.000858452	1	1
325.17737	C08285	M+K-2H[-]	0.000936578	1	1
489.27484	C11508	M+Br[-]	0.001673906	1	1
489.27484	C15783	M+Br[-]	0.001673906	1	1
489.27484	C11455	M+Br[-]	0.001673906	1	1
489.27484	C22123	M+Br[-]	0.00164	1	1
156.98092	C00059	M+CH3COO[-]	0.000245758	1	1
306.25064	C03242	M(C13)-H[-]	0.001363865	1	1
456.14337	C00445	M(S34)-H[-]	0.000484972	1	1
456.14337	C00445	M(Cl37)-H[-]	0.001884972	1	1
363.16395	C02034	M(Cl37)-H[-]	0.001087903	1	1
363.16395	C11861	M(Cl37)-H[-]	0.001087903	1	1
363.16395	C18167	M(Cl37)-H[-]	0.001087903	1	1
363.16395	C20456	M(Cl37)-H[-]	0.001126467	1	1
192.06902	C17241	M+CH3COO[-]	0.000415	1	1
192.06902	C17245	M+HCOO[-]	0.000415	1	1
391.26294	C20692	M-H+O[-]	0.001293533	1	1
373.23745	C06429	M+HCOO[-]	0.000425268	1	1
347.07394	C05839	M+Na-2H[-]	0.000974618	1	1
277.11862	C00978	M+CH3COO[-]	0.000202702	1	1
277.11862	C01598	M+HCOO[-]	0.000202766	1	1
205.08029	C00078	M(Cl37)-H[-]	0.000488829	1	1
631.35602	C08580	M+Cl[-]	0.000559846	1	1
481.3027	C15787	M+Br[-]	0.00177	1	1
411.36199	C15782	M-H[-]	0.001249699	1	1
411.36199	C05108	M-H[-]	0.001249691	1	1
411.36199	C08821	M-H[-]	0.001249699	1	1
411.36199	C11522	M-H[-]	0.001249691	1	1
411.36199	C15776	M-H[-]	0.001249691	1	1
411.36199	C05442	M-H[-]	0.001249699	1	1
411.36199	C02477	M-H2O-H[-]	0.001214377	1	1
218.08092	C00637	M+CH3COO[-]	0.000788915	1	1
218.08096	C00637	M+CH3COO[-]	0.000748915	1	1
429.26459	C18217	M-H2O-H[-]	2.35E-05	1	1
607.29116	C03428	M+Na-2H[-]	0.002414108	1	1
338.26898	C19616	M+ACN-H[-]	0.001078533	1	1
338.26898	C19418	M+ACN-H[-]	0.001083487	1	1
338.26898	C12144	M+Na-2H[-]	0.001238815	1	1
318.03972	C01185	M-H2O-H[-]	0.00132884	1	1
309.18503	C05819	M-H[-]	0.000973609	1	1
309.18492	C18218	M+K-2H[-]	0.001528044	1	1
309.18492	C05819	M-H[-]	0.001083609	1	1
461.24307	C05107	M+Br[-]	0.001204034	1	1
525.24445	C01246	M+CH3COO[-]	0.002014358	1	1
525.24463	C01246	M+CH3COO[-]	0.001834358	1	1
283.13083	C00750	M+Br81[-]	0.001216852	1	1
621.39545	C13431	M+Na-2H[-]	0.002842934	1	1
621.39545	C08614	M+Na-2H[-]	0.002842654	1	1
362.28995	C12144	M+HCOO[-]	0.000689119	1	1
583.41455	C08579	M-H[-]	0.001123533	1	1
583.41455	C06098	M-H+O[-]	0.001114569	1	1
583.41455	C08601	M-H+O[-]	0.001114569	1	1
378.24872	G00146	M+K-2H[-]	0.000472934	1	1
363.1626	C02034	M(S34)-H[-]	0.001137903	1	1
363.1626	C02034	M(Cl37)-H[-]	0.000262097	1	1
363.1626	C11861	M(S34)-H[-]	0.001137903	1	1
363.1626	C11861	M(Cl37)-H[-]	0.000262097	1	1
363.1626	C18167	M(S34)-H[-]	0.001137903	1	1
363.1626	C18167	M(Cl37)-H[-]	0.000262097	1	1
363.1626	C20456	M(S34)-H[-]	0.001176467	1	1
363.1626	C20456	M(Cl37)-H[-]	0.000223533	1	1
384.14978	C05399	M+ACN-H[-]	0.001350143	1	1
249.10945	C00666	M+CH3COO[-]	0.000798054	1	1
358.23843	C00909	M+ACN-H[-]	0.000333359	1	1
358.23843	C11875	M+ACN-H[-]	0.000328533	1	1
475.259	C15780	M+Br[-]	0.00148397	1	1
475.259	C15778	M+Br[-]	0.00148397	1	1
475.259	C22122	M+Br[-]	0.0015	1	1
221.07533	C00643	M(Cl37)-H[-]	0.000614207	1	1
247.10767	C01598	M-H+O[-]	0.001141299	1	1
365.17938	C06095	M(Cl37)-H[-]	0.000866467	1	1
227.06812	C00526	M-H[-]	0.000774963	1	1
227.06812	C20258	M+ACN-H[-]	0.000781467	1	1
257.14984	C03461	M+Cl37[-]	0.001224607	1	1
189.0596	C00624	M(C13)-H[-]	0.000246	1	1
189.0596	C17220	M-H[-]	0.000506467	1	1
227.06793	C00526	M-H[-]	0.000584963	1	1
227.06793	C20258	M+ACN-H[-]	0.000591467	1	1
303.17734	C20693	M(S34)-H[-]	0.000616467	1	1
303.17734	C20693	M(Cl37)-H[-]	0.000783533	1	1
183.06528	C06459	M-H+O[-]	0.000763533	1	1
182.03352	C01035	M+K-2H[-]	0.000146323	1	1
341.21116	C04742	M+Na-2H[-]	0.001268044	1	1
341.21116	C04805	M+Na-2H[-]	0.001268044	1	1
397.34641	C15777	M-H[-]	0.001179627	1	1
397.34641	C15781	M-H[-]	0.001179627	1	1
397.34641	C04525	M-H[-]	0.001183533	1	1
397.34641	C08813	M-H[-]	0.001179627	1	1
397.34641	C15883	M-H2O-H[-]	0.001143533	1	1
397.34641	C02483	M-H2O-H[-]	0.001143533	1	1
397.34641	C14152	M-H2O-H[-]	0.001144313	1	1
397.34641	C15785	M-H[-]	0.001183533	1	1
397.34641	C15795	M-H2O-H[-]	0.001143533	1	1
397.34641	C15797	M-H2O-H[-]	0.001143533	1	1
281.18973	C08583	M-2H[2-]	0.00135899	1	1
183.05978	C04294	M+ACN-H[-]	2.69E-05	1	1
281.08105	C02291	M+CH3COO[-]	0.000327364	1	1
187.0536	C02576	M+K-2H[-]	0.000887863	1	1
380.15906	C16443	M-H[-]	0.001502974	1	1
569.29393	C01079	M(S34)-H[-]	0.000450679	1	1
569.29393	C01079	M(Cl37)-H[-]	0.000949321	1	1
277.10452	C21015	M+HCOO[-]	0.000975	1	1
565.38617	C08583	M(S34)-H[-]	0.000915553	1	1
565.38617	C08583	M(Cl37)-H[-]	0.000484447	1	1
350.2326	C04785	M+ACN-H[-]	0.001078533	1	1
218.08072	C00637	M+CH3COO[-]	0.000988915	1	1
174.07619	C02693	M(C13)-H[-]	0.000753515	1	1
174.07619	C02937	M(C13)-H[-]	0.000756467	1	1
174.07619	C00408	M+HCOO[-]	0.000433601	1	1
174.07619	C05936	M+HCOO[-]	0.000433601	1	1
174.07619	C00148	M+CH3COO[-]	0.000433537	1	1
350.23264	C04785	M+ACN-H[-]	0.001038533	1	1
259.13013	C00864	M+ACN-H[-]	0.000188808	1	1
259.13013	C01909	M+HCOO[-]	0.000742548	1	1
259.13013	C00371	M+ACN-H[-]	0.001148596	1	1
212.16461	C01571	M+ACN-H[-]	0.000988417	1	1
234.10979	C00327	M+CH3COO[-]	0.000803703	1	1
311.23688	C20681	M+Na-2H[-]	0.001162934	1	1
214.12608	C17233	M-H2O-H[-]	0.000993533	1	1
333.24231	C11872	M+HCOO[-]	0.000650646	1	1
313.2373	C08362	M+CH3COO[-]	0.000575204	1	1
313.2373	C19616	M-H+O[-]	0.001123533	1	1
313.2373	C19418	M-H+O[-]	0.001128487	1	1
313.2373	C19620	M-H[-]	0.001133533	1	1
266.12497	C18064	M-2H[2-]	0.000701467	1	1
266.12497	C02029	M+HCOO[-]	0.000335127	1	1
213.08681	C00534	M+HCOO[-]	0.000712638	1	1
145.01654	C05130	M+Cl[-]	0.000372824	1	1
696.41577	G00108	M+Br81[-]	0.00053	1	1
497.24895	C05951	M(S34)-H[-]	0.000281723	1	1
497.24895	C05951	M(Cl37)-H[-]	0.001681723	1	1
491.21027	C05427	M+Cl[-]	0.00079	1	1
491.23468	C14155	M+Br81[-]	0.000100588	1	1
491.23468	C20738	M+Br81[-]	0.00012	1	1
491.23468	C14154	M+Br81[-]	0.000100588	1	1
194.15412	C00843	M+ACN-H[-]	0.000913733	1	1
194.15412	C11393	M+ACN-H[-]	0.000918533	1	1
194.15412	C09844	M+ACN-H[-]	0.000913733	1	1
194.15412	C11389	M+ACN-H[-]	0.000913731	1	1
221.07527	C00643	M(Cl37)-H[-]	0.000554207	1	1
351.21606	C05966	M-H+O[-]	0.001633045	1	1
351.21606	C05356	M-H+O[-]	0.001633045	1	1
351.21606	C00427	M-H[-]	0.001637667	1	1
351.21606	C02165	M-H+O[-]	0.001633045	1	1
351.21606	C00584	M-H[-]	0.001637667	1	1
351.21606	C01226	M+CH3COO[-]	0.001075	1	1
351.21606	C16324	M+CH3COO[-]	0.001075	1	1
309.16919	C13453	M+CH3COO[-]	0.000995	1	1
261.10956	C00140	M+ACN-H[-]	0.00035425	1	1
285.22134	C00219	M-H2O-H[-]	0.001013801	1	1
285.22134	C11873	M-H[-]	0.001049115	1	1
245.0956	C08491	M+Cl[-]	0.001105558	1	1
175.05272	C16323	M+K-2H[-]	7.86E-06	1	1
269.10196	C02325	M+CH3COO[-]	0.000543936	1	1
225.03505	C17220	M+Cl[-]	0.00022	1	1
217.15883	C13309	M-2H[2-]	0.000958859	1	1
227.10394	C00534	M+CH3COO[-]	0.000767362	1	1
243.08063	C00475	M(C13)-H[-]	0.001013533	1	1
243.08063	C00214	M(Cl37)-H[-]	0.000434899	1	1
243.08063	C05711	M(C13)-H[-]	0.001014074	1	1
243.08063	C00120	M-H[-]	0.000256611	1	1
178.05313	C17241	M+HCOO[-]	0.000655	1	1
292.15784	C17233	M+CH3COO[-]	0.000405	1	1
273.22455	C18218	M(S34)-H[-]	0.000881577	1	1
273.22455	C18218	M(Cl37)-H[-]	0.000518423	1	1
116.05292	C00148	M(Cl37)-H[-]	0.00033207	1	1
289.04004	C17237	M+Cl[-]	0.00137	1	1
249.060532	C00944	M+CH3COO[-]	0.000501052	1	1
323.11707	C17226	M+CH3COO[-]	0.000635	1	1
323.11707	C17227	M+CH3COO[-]	0.000635	1	1
323.11707	C17230	M+HCOO[-]	0.000635	1	1
323.11707	C17231	M+HCOO[-]	0.000635	1	1
203.05487	C00331	M(C13)-H[-]	0.000503308	1	1
203.05487	C02631	M+HCOO[-]	0.000683808	1	1
378.202	C02934	M+Br[-]	0.001270567	1	1
378.202	C00319	M+Br[-]	0.001270567	1	1
221.04015	C00438	M+HCOO[-]	0.000816376	1	1
221.04015	C00588	M+Cl37[-]	0.000380515	1	1
147.03088	C16358	M-H2O-H[-]	0.000318989	1	1
147.03088	C16353	M-H2O-H[-]	0.000318989	1	1
407.36731	C01054	M-H2O-H[-]	0.000979755	1	1
407.36731	C02141	M-H2O-H[-]	0.000983533	1	1
407.36731	C01902	M-H2O-H[-]	0.000979755	1	1
407.36731	C01724	M-H2O-H[-]	0.000979755	1	1
407.36731	C11523	M-H2O-H[-]	0.001013533	1	1
407.36731	C08628	M-H2O-H[-]	0.000983533	1	1
407.36731	C08615	M-H2O-H[-]	0.000983533	1	1
407.36731	C08616	M-H2O-H[-]	0.000983533	1	1
407.36731	C19835	M-H2O-H[-]	0.001013533	1	1
407.36731	C19832	M-H2O-H[-]	0.001013533	1	1
407.36731	C20191	M-H2O-H[-]	0.001013533	1	1
407.36731	C20193	M-H2O-H[-]	0.001013533	1	1
407.36731	C20195	M-H2O-H[-]	0.001013533	1	1
407.36731	C20200	M-H2O-H[-]	0.001013533	1	1
407.36731	C20192	M-H2O-H[-]	0.001013533	1	1
349.17743	C04717	M+K-2H[-]	0.000876578	1	1
349.17743	C14827	M+K-2H[-]	0.000876578	1	1
463.37787	C15798	M+HCOO[-]	0.000855	1	1
463.37787	C16251	M+HCOO[-]	0.000855	1	1
360.23006	C06124	M-H2O-H[-]	0.000823376	1	1
234.09731	C00864	M-H+O[-]	0.000996192	1	1
233.11467	C00437	M+CH3COO[-]	0.000932676	1	1
451.31374	C15796	M+Cl37[-]	0.00194	1	1
174.07623	C02693	M(C13)-H[-]	0.000793515	1	1
174.07623	C02937	M(C13)-H[-]	0.000796467	1	1
174.07623	C00408	M+HCOO[-]	0.000393601	1	1
174.07623	C05936	M+HCOO[-]	0.000393601	1	1
174.07623	C00148	M+CH3COO[-]	0.000393537	1	1
376.30571	C12144	M+CH3COO[-]	0.000579119	1	1
287.12376	C13453	M+Cl37[-]	0.00097	1	1
346.18881	C18325	M+ACN-H[-]	0.000350877	1	1
409.34641	C11508	M-H[-]	0.001179627	1	1
409.34641	C15783	M-H[-]	0.001179627	1	1
409.34641	C11455	M-H[-]	0.001179627	1	1
409.34641	C22123	M-H[-]	0.001213533	1	1
579.3869	C08583	M-H+O[-]	0.002535553	1	1
579.3869	C15967	M-H[-]	0.002526467	1	1
343.15408	C02034	M-H2O-H[-]	0.000982097	1	1
343.15408	C11861	M-H2O-H[-]	0.000982097	1	1
343.15408	C18167	M-H2O-H[-]	0.000982097	1	1
343.15408	C20456	M-H2O-H[-]	0.000943533	1	1
259.16541	C06081	M+Cl37[-]	0.001144546	1	1
259.16541	C01126	M+Cl37[-]	0.00114	1	1
233.09206	C00978	M-H+O[-]	0.001101235	1	1
233.09206	C02693	M+CH3COO[-]	0.000547952	1	1
233.09206	C02937	M+CH3COO[-]	0.000545	1	1
214.98965	C01419	M+K-2H[-]	0.000190048	1	1
128.02748	C00423	M-H2O-H[-]	0.000206467	1	1
188.13383	C01037	M(S34)-H[-]	0.000106467	1	1
363.25317	C00219	M+CH3COO[-]	0.000355268	1	1
335.1601	C00249	M+Br[-]	0.001569732	1	1
613.42517	C06098	M+HCOO[-]	0.000506036	1	1
613.42517	C08601	M+HCOO[-]	0.000506036	1	1
214.07112	C04236	M+ACN-H[-]	0.000971963	1	1
214.07112	C00493	M+ACN-H[-]	0.000971963	1	1
214.07112	C00314	M+HCOO[-]	0.000418223	1	1
531.28534	C03313	M+Br[-]	0.00160922	1	1
531.28534	C15802	M+Br81[-]	0.001870088	1	1
197.04794	C00257	M(Cl37)-H[-]	0.000286271	1	1
197.04794	C16360	M(S34)-H[-]	0.000223675	1	1
197.04794	C16356	M(S34)-H[-]	0.000223675	1	1
197.04794	C00398	M+K-2H[-]	0.00035546	1	1
177.03939	C17216	M(S34)-H[-]	0.000146467	1	1
177.03939	C00042	M+CH3COO[-]	0.00051368	1	1
177.03939	C02170	M+CH3COO[-]	0.00051368	1	1
177.03939	C06010	M+HCOO[-]	0.000513744	1	1
342.24426	C11874	M+ACN-H[-]	0.000411467	1	1
342.24426	C06428	M+ACN-H[-]	0.000411263	1	1
249.06048	C00944	M+CH3COO[-]	0.000553052	1	1
304.12128	C17226	M+ACN-H[-]	0.001128533	1	1
304.12128	C17227	M+ACN-H[-]	0.001128533	1	1
409.34647	C11508	M-H[-]	0.001119627	1	1
409.34647	C15783	M-H[-]	0.001119627	1	1
409.34647	C11455	M-H[-]	0.001119627	1	1
409.34647	C22123	M-H[-]	0.001153533	1	1
241.07068	C12205	M+HCOO[-]	0.000523872	1	1
357.20352	C05966	M+Na-2H[-]	0.001286578	1	1
357.20352	C05356	M+Na-2H[-]	0.001286578	1	1
357.20352	C02165	M+Na-2H[-]	0.001286578	1	1
194.08121	C02505	M+CH3COO[-]	0.000498915	1	1
194.08121	C19714	M+CH3COO[-]	0.000485	1	1
292.15817	C17233	M+CH3COO[-]	7.50E-05	1	1
339.15503	C20693	M+Cl37[-]	0.00093	1	1
156.98087	C00059	M+CH3COO[-]	0.000195758	1	1
168.01785	C02091	M+Cl[-]	0.00021	1	1
437.22089	C05427	M-H2O-H[-]	0.001813533	1	1
360.23239	C06124	M-H2O-H[-]	0.001506624	1	1
241.07088	C12205	M+HCOO[-]	0.000323872	1	1
176.05187	C05634	M(S34)-H[-]	1.79E-05	1	1
176.05187	C00954	M(S34)-H[-]	1.79E-05	1	1
227.06821	C00526	M-H[-]	0.000864963	1	1
227.06821	C20258	M+ACN-H[-]	0.000871467	1	1
213.04343	C00780	M+K-2H[-]	0.000219918	1	1
525.34338	C08814	M+HCOO[-]	0.000645	1	1
525.34338	C19873	M+HCOO[-]	0.000645	1	1
209.04451	C00811	M+HCOO[-]	0.000479122	1	1
209.04451	C00166	M+HCOO[-]	0.000479122	1	1
209.04451	C01494	M-H+O[-]	0.001032341	1	1
209.04451	C12204	M-H+O[-]	0.001033533	1	1
209.04451	C05619	M-H[-]	0.001036963	1	1
209.04451	C10945	M+HCOO[-]	0.000479118	1	1
209.04451	C05838	M+HCOO[-]	0.000479122	1	1
347.25812	C11872	M+CH3COO[-]	0.000490646	1	1
190.07104	C04076	M+HCOO[-]	0.000498223	1	1
190.07104	C01165	M+CH3COO[-]	0.000498159	1	1
190.07104	C02946	M+HCOO[-]	0.000498223	1	1
190.07104	C01157	M+CH3COO[-]	0.000498159	1	1
190.07104	C00430	M+CH3COO[-]	0.000498159	1	1
190.07104	C03741	M+CH3COO[-]	0.000495	1	1
179.05511	C01801	M+HCOO[-]	0.000443808	1	1
179.05511	C04272	M+HCOO[-]	0.000443808	1	1
523.3479	G00093	M+K-2H[-]	0.000347066	1	1
565.19641	C03470	M+Cl[-]	0.00108	1	1
287.08922	C00526	M+CH3COO[-]	0.001303496	1	1
287.08922	C00214	M+HCOO[-]	0.001303432	1	1
581.43445	C08586	M+HCOO[-]	0.001396792	1	1
581.43445	C05433	M+HCOO[-]	0.001396803	1	1
581.43445	C02094	M+HCOO[-]	0.001396792	1	1
581.43445	C05435	M+HCOO[-]	0.001396803	1	1
581.43445	C05432	M+HCOO[-]	0.001395	1	1
581.43445	C15858	M+HCOO[-]	0.001396792	1	1
581.43445	C20484	M+HCOO[-]	0.001396803	1	1
581.43445	C16276	M+HCOO[-]	0.001395	1	1
328.26328	C11872	M+ACN-H[-]	0.001304179	1	1
194.04492	C03742	M+HCOO[-]	0.000403473	1	1
261.10995	C00140	M+ACN-H[-]	0.00074425	1	1
313.10428	C00921	M-H[-]	0.001181877	1	1
653.26056	C05770	M-H[-]	0.001127745	1	1
417.15381	C05366	M+CH3COO[-]	0.001125	1	1
417.15381	C20455	M+CH3COO[-]	0.001085	1	1
257.1495	C03461	M+Cl37[-]	0.000884607	1	1
292.15793	C17233	M+CH3COO[-]	0.000315	1	1
310.11432	C00559	M+CH3COO[-]	0.000814307	1	1
149.06297	C06007	M(Cl37)-H[-]	0.000512405	1	1
149.06297	C00522	M(Cl37)-H[-]	0.000513533	1	1
149.06297	C00418	M(Cl37)-H[-]	0.000512405	1	1
384.22229	C19691	M+CH3COO[-]	0.001445069	1	1
504.36733	C15794	M+ACN-H[-]	0.002108533	1	1
504.36733	C17735	M+ACN-H[-]	0.002108533	1	1
504.36733	C17733	M+ACN-H[-]	0.002108533	1	1
361.14678	C10646	M(S34)-H[-]	0.000966467	1	1
361.14678	C10646	M(Cl37)-H[-]	0.000433533	1	1
361.14678	C20454	M(S34)-H[-]	0.000956467	1	1
361.14678	C20454	M(Cl37)-H[-]	0.000443533	1	1
491.3367	C15792	M+HCOO[-]	0.000555	1	1
491.33526	C15792	M+HCOO[-]	0.001995	1	1
363.17978	C06095	M-H[-]	0.001533533	1	1
363.17978	C11860	M-H+O[-]	0.001523533	1	1
363.17978	C06094	M-H+O[-]	0.001527539	1	1
248.13138	C17233	M-H+O[-]	0.001203533	1	1
248.13138	C17251	M+CH3COO[-]	0.000655	1	1
248.13138	C17253	M+HCOO[-]	0.000655	1	1
277.11865	C00978	M+CH3COO[-]	0.000172702	1	1
277.11865	C01598	M+HCOO[-]	0.000172766	1	1
233.09395	C21015	M(S34)-H[-]	0.000473533	1	1
233.09395	C00978	M-H+O[-]	0.000788765	1	1
326.19598	C19691	M(S34)-H[-]	9.35E-05	1	1
326.19598	C19691	M(Cl37)-H[-]	0.001493464	1	1
252.15967	C16311	M+ACN-H[-]	0.000838533	1	1
167.05542	C00379	M-H+O[-]	0.000687027	1	1
131.05257	C00233	M(Cl37)-H[-]	0.000347719	1	1
212.16469	C01571	M+ACN-H[-]	0.000908417	1	1
262.14713	C17253	M+CH3COO[-]	0.000555	1	1
243.08654	C00588	M+CH3COO[-]	0.000624485	1	1
390.12436	C01137	M+Cl[-]	0.000225678	1	1
390.12436	C16321	M+Br81[-]	0.00093	1	1
263.12779	C06082	M-H[-]	0.001092661	1	1
263.12779	C13455	M-H+O[-]	0.001083533	1	1
415.35678	C21106	M-H+O[-]	0.001353533	1	1
415.35678	C01789	M-H+O[-]	0.001369699	1	1
415.35678	C15883	M-H[-]	0.001373533	1	1
415.35678	C02483	M-H[-]	0.001373533	1	1
415.35678	C14152	M-H[-]	0.001374313	1	1
415.35678	C15801	M-H2O-H[-]	0.001343533	1	1
415.35678	C15799	M-H2O-H[-]	0.001343533	1	1
415.35678	C15786	M-H+O[-]	0.001373533	1	1
415.35678	C15795	M-H[-]	0.001373533	1	1
415.35678	C15797	M-H[-]	0.001373533	1	1
395.24246	C05966	M+CH3COO[-]	0.000894512	1	1
395.24246	C05356	M+CH3COO[-]	0.000894512	1	1
395.24246	C02165	M+CH3COO[-]	0.000894512	1	1
505.35168	C15792	M+CH3COO[-]	0.001225	1	1
581.40213	C13431	M-H2O-H[-]	0.002146467	1	1
581.40213	C08614	M-H2O-H[-]	0.002146187	1	1
581.40213	C15965	M-H+O[-]	0.002116467	1	1
581.40213	C15966	M-H+O[-]	0.002116467	1	1
581.40213	C15968	M-H[-]	0.002106467	1	1
443.15216	C00415	M(C13)-H[-]	0.000705028	1	1
201.06546	C02938	M+HCOO[-]	0.000933266	1	1
201.06546	C05638	M+Na-2H[-]	0.000835296	1	1
625.26563	C18022	M-H[-]	0.001143533	1	1
505.35141	C15792	M+CH3COO[-]	0.001495	1	1
329.09961	C00921	M-H+O[-]	0.000761877	1	1
205.09727	C00079	M+ACN-H[-]	0.000977134	1	1
205.09727	C00398	M+HCOO[-]	0.000423394	1	1
193.07083	C01801	M+CH3COO[-]	0.000373808	1	1
193.07083	C06007	M+HCOO[-]	0.000373872	1	1
193.07083	C04272	M+CH3COO[-]	0.000373808	1	1
193.07083	C00522	M+HCOO[-]	0.000375	1	1
193.07083	C00418	M+HCOO[-]	0.000373872	1	1
193.07088	C01801	M+CH3COO[-]	0.000323808	1	1
193.07088	C06007	M+HCOO[-]	0.000323872	1	1
193.07088	C04272	M+CH3COO[-]	0.000323808	1	1
193.07088	C00522	M+HCOO[-]	0.000325	1	1
193.07088	C00418	M+HCOO[-]	0.000323872	1	1
323.05499	C16405	M+Na-2H[-]	0.001202934	1	1
475.25711	C15780	M+Br[-]	0.00040603	1	1
475.25711	C15778	M+Br[-]	0.00040603	1	1
475.25711	C22122	M+Br[-]	0.00039	1	1
220.09692	C00590	M+ACN-H[-]	0.000992783	1	1
303.1554	C20121	M(Cl37)-H[-]	0.000776467	1	1
352.26343	C12144	M+Cl[-]	0.001535881	1	1
812.51545	G13039	M+Br[-]	0.00285	1	1
603.90655	C00044	M+Br81[-]	0.000409781	1	1
579.38672	C08583	M-H+O[-]	0.002355553	1	1
579.38672	C15967	M-H[-]	0.002346467	1	1
307.11517	C00212	M+ACN-H[-]	0.000852462	1	1
307.11517	C00330	M+ACN-H[-]	0.000852462	1	1
236.092	C12205	M+ACN-H[-]	0.000827405	1	1
236.09193	C12205	M+ACN-H[-]	0.000897405	1	1
439.35654	C22121	M-H+O[-]	0.001593533	1	1
439.35654	C15798	M+Na-2H[-]	0.000712934	1	1
439.35654	C16251	M+Na-2H[-]	0.000712934	1	1
269.22659	C11872	M-H2O-H[-]	0.000849179	1	1
269.22659	C05430	M-2H[2-]	0.000884499	1	1
269.22659	C15857	M-2H[2-]	0.000884493	1	1
269.22659	C19764	M-2H[2-]	0.000883533	1	1
567.19294	C03470	M+Cl37[-]	0.00061	1	1
254.21139	C04780	M+ACN-H[-]	0.001158609	1	1
506.01895	C05125	M+K-2H[-]	0.000479512	1	1
204.06517	C00637	M+HCOO[-]	0.000888915	1	1
172.06044	C00450	M+HCOO[-]	0.000533537	1	1
195.07808	C05638	M-H+O[-]	0.000568829	1	1
321.13107	C00449	M+HCOO[-]	0.001288618	1	1
219.04451	C00794	M+Cl37[-]	0.00042818	1	1
342.08524	C17248	M(S34)-H[-]	3.65E-05	1	1
342.08524	C17248	M(Cl37)-H[-]	0.001363533	1	1
621.27057	C02191	M+CH3COO[-]	0.000730596	1	1
429.37256	C01753	M-H+O[-]	0.001239763	1	1
429.37256	C15915	M-H+O[-]	0.001239755	1	1
429.37256	C02477	M-H[-]	0.001244377	1	1
313.08896	C17230	M+Cl[-]	0.00127	1	1
313.08896	C17231	M+Cl[-]	0.00127	1	1
267.08344	C17232	M+Cl[-]	0.00122	1	1
373.12555	C00921	M+CH3COO[-]	0.000483344	1	1
273.14612	C01909	M+CH3COO[-]	0.001082548	1	1
233.08594	C17228	M-H+O[-]	0.000636467	1	1
225.07039	C05651	M(Cl37)-H[-]	0.000759585	1	1
225.07039	C00120	M-H2O-H[-]	0.000103389	1	1
173.06474	C01250	M(C13)-H[-]	0.000191378	1	1
383.3309	C05437	M-H[-]	0.001039563	1	1
383.3309	C01164	M-H[-]	0.001039563	1	1
383.3309	C05439	M-H[-]	0.001039563	1	1
383.3309	C01802	M-H[-]	0.001039563	1	1
383.3309	C15882	M-H2O-H[-]	0.001004249	1	1
383.3309	C14151	M-H2O-H[-]	0.001004249	1	1
269.07849	C05651	M+HCOO[-]	0.001138118	1	1
269.07849	C17758	M+ACN-H[-]	0.000581467	1	1
269.07849	C17232	M+Cl37[-]	0.00073	1	1
242.10242	C08334	M-H2O-H[-]	0.000940878	1	1
242.10242	C02029	M+Na-2H[-]	1.28E-05	1	1
445.36768	C01189	M+CH3COO[-]	0.000481094	1	1
445.36768	C03845	M+CH3COO[-]	0.000481094	1	1
445.36768	C00187	M+CH3COO[-]	0.000481094	1	1
445.36768	C21106	M+HCOO[-]	0.000465	1	1
445.36768	C01789	M+HCOO[-]	0.000481166	1	1
445.36768	C02477	M-H+O[-]	0.001034377	1	1
445.36768	C15786	M+HCOO[-]	0.000485	1	1
260.11301	C08334	M-H[-]	0.000950878	1	1
234.09723	C00864	M-H+O[-]	0.001076192	1	1
343.1196	C00761	M(S34)-H[-]	0.000391213	1	1
343.1196	C11870	M-H2O-H[-]	0.000926467	1	1
228.07845	C00881	M(S34)-H[-]	0.000679452	1	1
216.06906	C17216	M+ACN-H[-]	0.000928533	1	1
620.41044	C15967	M+ACN-H[-]	0.000478533	1	1
457.22888	C05427	M(S34)-H[-]	0.000223533	1	1
457.22888	C05427	M(Cl37)-H[-]	0.001623533	1	1
435.32574	C13309	M-H[-]	0.001114185	1	1
435.32574	C15796	M+Na-2H[-]	0.001212934	1	1
423.32561	C22119	M-H2O-H[-]	0.001213533	1	1
423.32561	C15882	M+Na-2H[-]	0.001082218	1	1
423.32561	C14151	M+Na-2H[-]	0.001082218	1	1
423.32561	C14153	M-H[-]	0.001244185	1	1
411.23721	C00427	M+CH3COO[-]	0.001059134	1	1
411.23721	C00584	M+CH3COO[-]	0.001059134	1	1
255.08636	C12205	M+CH3COO[-]	0.000493872	1	1
255.08636	C02325	M+HCOO[-]	0.000493936	1	1
567.41943	C15981	M-H+O[-]	0.001319947	1	1
567.41943	C06098	M-H[-]	0.001324569	1	1
567.41943	C08590	M-H+O[-]	0.001323533	1	1
567.41943	C08591	M-H+O[-]	0.001323533	1	1
567.41943	C08601	M-H[-]	0.001324569	1	1
339.1955	C00909	M+Na-2H[-]	0.001258108	1	1
339.1955	C11875	M+Na-2H[-]	0.001262934	1	1
381.31509	C05107	M-H[-]	0.001199499	1	1
445.36759	C01189	M+CH3COO[-]	0.000571094	1	1
445.36759	C03845	M+CH3COO[-]	0.000571094	1	1
445.36759	C00187	M+CH3COO[-]	0.000571094	1	1
445.36759	C21106	M+HCOO[-]	0.000555	1	1
445.36759	C01789	M+HCOO[-]	0.000571166	1	1
445.36759	C02477	M-H+O[-]	0.001124377	1	1
445.36759	C15786	M+HCOO[-]	0.000575	1	1
254.21156	C04780	M+ACN-H[-]	0.000988609	1	1
423.32275	C01189	M+Cl37[-]	0.001983906	1	1
423.32275	C03845	M+Cl37[-]	0.001983906	1	1
423.32275	C00187	M+Cl37[-]	0.001983906	1	1
423.32275	C15882	M+Na-2H[-]	0.001777782	1	1
423.32275	C14151	M+Na-2H[-]	0.001777782	1	1
527.27356	C15793	M+Br[-]	2.40E-08	1	1
527.27356	C15791	M+Br[-]	0	1	1
607.25665	C02191	M+HCOO[-]	0.000999404	1	1
607.25665	C18021	M-H+O[-]	0.000446467	1	1
607.25665	C18022	M-H2O-H[-]	0.000476467	1	1
584.41705	C08579	M(C13)-H[-]	0.002023533	1	1
584.41705	G13128	M+Br81[-]	0.00075	1	1
189.05972	C00624	M(C13)-H[-]	0.000126	1	1
189.05972	C17220	M-H[-]	0.000626467	1	1
609.27106	C18098	M-H2O-H[-]	0.000763533	1	1
691.1372	C11832	M+Br[-]	0.00341	1	1
691.1372	C11830	M+Br[-]	0.00341	1	1
691.1372	C02880	M+Br[-]	0.00341185	1	1
397.34662	C15777	M-H[-]	0.000969627	1	1
397.34662	C15781	M-H[-]	0.000969627	1	1
397.34662	C04525	M-H[-]	0.000973533	1	1
397.34662	C08813	M-H[-]	0.000969627	1	1
397.34662	C15883	M-H2O-H[-]	0.000933533	1	1
397.34662	C02483	M-H2O-H[-]	0.000933533	1	1
397.34662	C14152	M-H2O-H[-]	0.000934313	1	1
397.34662	C15785	M-H[-]	0.000973533	1	1
397.34662	C15795	M-H2O-H[-]	0.000933533	1	1
397.34662	C15797	M-H2O-H[-]	0.000933533	1	1
202.07106	C00140	M-H2O-H[-]	0.00100075	1	1
413.37772	C01753	M-H[-]	0.001169763	1	1
413.37772	C15915	M-H[-]	0.001169755	1	1
349.25177	C06425	M+K-2H[-]	0.00069241	1	1
475.25946	C15780	M+Br[-]	0.00194397	1	1
475.25946	C15778	M+Br[-]	0.00194397	1	1
475.25946	C22122	M+Br[-]	0.00196	1	1
479.37292	C15801	M+HCOO[-]	0.000725	1	1
479.37292	C15799	M+HCOO[-]	0.000725	1	1
377.30249	C19623	M+Na-2H[-]	0.001307066	1	1
365.32037	C05437	M-H2O-H[-]	0.000969563	1	1
365.32037	C01164	M-H2O-H[-]	0.000969563	1	1
365.32037	C05439	M-H2O-H[-]	0.000969563	1	1
365.32037	C01802	M-H2O-H[-]	0.000969563	1	1
407.36719	C01054	M-H2O-H[-]	0.001099755	1	1
407.36719	C02141	M-H2O-H[-]	0.001103533	1	1
407.36719	C01902	M-H2O-H[-]	0.001099755	1	1
407.36719	C01724	M-H2O-H[-]	0.001099755	1	1
407.36719	C11523	M-H2O-H[-]	0.001133533	1	1
407.36719	C08628	M-H2O-H[-]	0.001103533	1	1
407.36719	C08615	M-H2O-H[-]	0.001103533	1	1
407.36719	C08616	M-H2O-H[-]	0.001103533	1	1
407.36719	C19835	M-H2O-H[-]	0.001133533	1	1
407.36719	C19832	M-H2O-H[-]	0.001133533	1	1
407.36719	C20191	M-H2O-H[-]	0.001133533	1	1
407.36719	C20193	M-H2O-H[-]	0.001133533	1	1
407.36719	C20195	M-H2O-H[-]	0.001133533	1	1
407.36719	C20200	M-H2O-H[-]	0.001133533	1	1
407.36719	C20192	M-H2O-H[-]	0.001133533	1	1
234.07591	C05634	M+CH3COO[-]	0.000713537	1	1
234.07591	C00954	M+CH3COO[-]	0.000713537	1	1
435.32545	C13309	M-H[-]	0.001404185	1	1
435.32545	C15796	M+Na-2H[-]	0.000922934	1	1
572.8988	C01345	M+Br81[-]	0.002346122	1	1
417.27655	C20737	M+Na-2H[-]	0.000997066	1	1
417.27655	C14156	M+Na-2H[-]	0.001027066	1	1
479.31277	C22119	M+Cl37[-]	0.00217	1	1
640.43549	C13431	M+ACN-H[-]	0.001638533	1	1
640.43549	C08614	M+ACN-H[-]	0.001638813	1	1
660.95093	C00167	M+Br81[-]	0.000345066	1	1
660.95093	C00617	M+Br81[-]	0.000345066	1	1
551.42456	C08586	M-H+O[-]	0.001275325	1	1
551.42456	C15981	M-H[-]	0.001279947	1	1
551.42456	C05433	M-H+O[-]	0.001275336	1	1
551.42456	C08590	M-H[-]	0.001283533	1	1
551.42456	C08591	M-H[-]	0.001283533	1	1
551.42456	C02094	M-H+O[-]	0.001275325	1	1
551.42456	C05435	M-H+O[-]	0.001275336	1	1
551.42456	C05432	M-H+O[-]	0.001273533	1	1
551.42456	C15858	M-H+O[-]	0.001275325	1	1
551.42456	C20484	M-H+O[-]	0.001275336	1	1
551.42456	C16276	M-H+O[-]	0.001273533	1	1
415.35654	C21106	M-H+O[-]	0.001593533	1	1
415.35654	C01789	M-H+O[-]	0.001609699	1	1
415.35654	C15883	M-H[-]	0.001613533	1	1
415.35654	C02483	M-H[-]	0.001613533	1	1
415.35654	C14152	M-H[-]	0.001614313	1	1
415.35654	C15801	M-H2O-H[-]	0.001583533	1	1
415.35654	C15799	M-H2O-H[-]	0.001583533	1	1
415.35654	C15786	M-H+O[-]	0.001613533	1	1
415.35654	C15795	M-H[-]	0.001613533	1	1
415.35654	C15797	M-H[-]	0.001613533	1	1
465.3699	C05109	M+Cl37[-]	0.002183714	1	1
465.3699	C19863	M+Na-2H[-]	0.001547066	1	1
465.3699	C19828	M+Na-2H[-]	0.001547066	1	1
513.00336	C06148	M(C13)-H[-]	0.000926622	1	1
513.00336	C05923	M(C13)-H[-]	0.000926622	1	1
427.35712	C15782	M-H+O[-]	0.001029699	1	1
427.35712	C05108	M-H+O[-]	0.001029691	1	1
427.35712	C08821	M-H+O[-]	0.001029699	1	1
427.35712	C11522	M-H+O[-]	0.001029691	1	1
427.35712	C15776	M-H+O[-]	0.001029691	1	1
427.35712	C05442	M-H+O[-]	0.001029699	1	1
551.42474	C08586	M-H+O[-]	0.001095325	1	1
551.42474	C15981	M-H[-]	0.001099947	1	1
551.42474	C05433	M-H+O[-]	0.001095336	1	1
551.42474	C08590	M-H[-]	0.001103533	1	1
551.42474	C08591	M-H[-]	0.001103533	1	1
551.42474	C02094	M-H+O[-]	0.001095325	1	1
551.42474	C05435	M-H+O[-]	0.001095336	1	1
551.42474	C05432	M-H+O[-]	0.001093533	1	1
551.42474	C15858	M-H+O[-]	0.001095325	1	1
551.42474	C20484	M-H+O[-]	0.001095336	1	1
551.42474	C16276	M-H+O[-]	0.001093533	1	1
489.39282	C02477	M+CH3COO[-]	0.001555844	1	1
489.39282	C19863	M+HCOO[-]	0.001525	1	1
489.39282	C19828	M+HCOO[-]	0.001525	1	1
613.42535	C06098	M+HCOO[-]	0.000326036	1	1
613.42535	C08601	M+HCOO[-]	0.000326036	1	1
280.26352	C02934	M-H2O-H[-]	0.001032966	1	1
280.26352	C00319	M-H2O-H[-]	0.001032966	1	1
206.10245	C17225	M(S34)-H[-]	0.000276467	1	1
175.08995	C00437	M(Cl37)-H[-]	0.000415857	1	1
303.084	C00299	M+CH3COO[-]	0.001168874	1	1
243.04756	C00307	M-2H[2-]	0.001171108	1	1
399.32593	C05437	M-H+O[-]	0.000919563	1	1
399.32593	C01164	M-H+O[-]	0.000919563	1	1
399.32593	C05439	M-H+O[-]	0.000919563	1	1
399.32593	C01802	M-H+O[-]	0.000919563	1	1
416.21484	C06124	M+Cl37[-]	0.000180157	1	1
349.23691	C00219	M+HCOO[-]	0.000965268	1	1
501.35681	C22119	M+CH3COO[-]	0.001185	1	1
501.35681	C22120	M+HCOO[-]	0.001135	1	1
223.07289	C00214	M-H2O-H[-]	0.000494899	1	1
223.07289	C05651	M-H[-]	0.000459585	1	1
413.34125	C15777	M-H+O[-]	0.001249627	1	1
413.34125	C15781	M-H+O[-]	0.001249627	1	1
413.34125	C04525	M-H+O[-]	0.001253533	1	1
413.34125	C08813	M-H+O[-]	0.001249627	1	1
413.34125	C15796	M-H[-]	0.001253533	1	1
413.34125	C15785	M-H+O[-]	0.001253533	1	1
[truncated: 1,373 more rows]
